# Supplementary material for: UBA2A regulates seed dormancy and the stability of chromatin‐retained DOG1 messenger RNA
Source: J Integr Plant Biol. 2025 Oct 23;67(12):3109–22. doi: 10.1111/jipb.70056 (PMC12678680; doi:10.1111/jipb.70056)
Supplement: Supplementary file 2 — Table S1. Primers used in this study [file JIPB-67-3109-s001.xlsx]

## Sheet: Sheet1
library	RT primer	barcode
Col0 1	TCGTCGGCAGCGTCAGATGTGTATAAGAGACAGNNNNNNNNNGAGACTVVVVVTTTTTTTTTTTTTTTTTTTTTTTTTTTTTTVN	GAGACT
Col0 2	TCGTCGGCAGCGTCAGATGTGTATAAGAGACAGNNNNNNNNNTTCCAAVVVVVTTTTTTTTTTTTTTTTTTTTTTTTTTTTTTVN	TTCCAA
Col0 3	TCGTCGGCAGCGTCAGATGTGTATAAGAGACAGNNNNNNNNNCGTTGCVVVVVTTTTTTTTTTTTTTTTTTTTTTTTTTTTTTVN	CGTTGC
Col0 4	TCGTCGGCAGCGTCAGATGTGTATAAGAGACAGNNNNNNNNNTCGATGVVVVVTTTTTTTTTTTTTTTTTTTTTTTTTTTTTTVN	TCGATG
uba2a-1 1	TCGTCGGCAGCGTCAGATGTGTATAAGAGACAGNNNNNNNNNGAATCGVVVVVTTTTTTTTTTTTTTTTTTTTTTTTTTTTTTVN	GAATCG
uba2a-1 2	TCGTCGGCAGCGTCAGATGTGTATAAGAGACAGNNNNNNNNNTTGGACVVVVVTTTTTTTTTTTTTTTTTTTTTTTTTTTTTTVN	TTGGAC
uba2a-1 3	TCGTCGGCAGCGTCAGATGTGTATAAGAGACAGNNNNNNNNNCCTATAVVVVVTTTTTTTTTTTTTTTTTTTTTTTTTTTTTTVN	CCTATA
uba2a-1 4	TCGTCGGCAGCGTCAGATGTGTATAAGAGACAGNNNNNNNNNGACCGTVVVVVTTTTTTTTTTTTTTTTTTTTTTTTTTTTTTVN	GACCGT
uba2a-3 1	TCGTCGGCAGCGTCAGATGTGTATAAGAGACAGNNNNNNNNNAGATGTVVVVVTTTTTTTTTTTTTTTTTTTTTTTTTTTTTTVN	AGATGT
uba2a-3 2	TCGTCGGCAGCGTCAGATGTGTATAAGAGACAGNNNNNNNNNTTCACGVVVVVTTTTTTTTTTTTTTTTTTTTTTTTTTTTTTVN	TTCACG
uba2a-3 3	TCGTCGGCAGCGTCAGATGTGTATAAGAGACAGNNNNNNNNNCCGGAAVVVVVTTTTTTTTTTTTTTTTTTTTTTTTTTTTTTVN	CCGGAA
uba2a-3 4	TCGTCGGCAGCGTCAGATGTGTATAAGAGACAGNNNNNNNNNGGTATCVVVVVTTTTTTTTTTTTTTTTTTTTTTTTTTTTTTVN	GGTATC
