# Supplementary material for: UBA2A regulates seed dormancy and the stability of chromatin‐retained DOG1 messenger RNA
Source: J Integr Plant Biol. 2025 Oct 23;67(12):3109–22. doi: 10.1111/jipb.70056 (PMC12678680; doi:10.1111/jipb.70056)
Supplement: Supplementary file 3 — Table S2. Additional information for the RNA sequencing [file JIPB-67-3109-s003.xlsx]

## Sheet: uba2a-1
gene_id	baseMean	log2FoldChange	lfcSE	stat	pvalue	padj
AT1G01010	2.70287	0.588036	0.743459	0.790946	0.428975	NA
AT1G01020	6.17453	-0.475842	0.516064	-0.922059	0.356498	NA
AT1G01030	1.27438	0.630219	1.00695	0.625867	0.531403	NA
AT1G01040	6.64091	-0.296469	0.518199	-0.572114	0.567245	NA
AT1G01050	17.8779	-0.181249	0.357176	-0.50745	0.611839	0.906635
AT1G01060	1.02683	0.937482	1.145	0.818761	0.412923	NA
AT1G01070	0.0583619	0.326063	3.81693	0.0854254	0.931923	NA
AT1G01080	1.02237	-0.093749	1.19557	-0.0784139	0.937499	NA
AT1G01090	4.48942	0.771209	0.614135	1.25576	0.209202	NA
AT1G01100	120.617	0.163058	0.129934	1.25493	0.209504	0.675191
AT1G01110	0.166446	0.326069	3.05168	0.106849	0.914909	NA
AT1G01120	0.329517	1.76876	2.2802	0.775705	0.437923	NA
AT1G01130	0.108084	0	3.81693	0	1	NA
AT1G01140	1.72355	-0.452978	1.00888	-0.448989	0.653439	NA
AT1G01150	0	NA	NA	NA	NA	NA
AT1G01160	65.4627	-0.0840349	0.177889	-0.472401	0.636641	0.91331
AT1G01170	260.487	-0.0697845	0.109082	-0.639744	0.522339	0.873257
AT1G01180	30.0506	0.1002	0.25506	0.392851	0.69443	0.92769
AT1G01190	2.59858	0.50675	0.823265	0.615537	0.5382	NA
AT1G01200	0.876984	-1.59282	1.42046	-1.12133	0.262145	NA
AT1G01210	10.0048	-0.599436	0.395883	-1.51417	0.129982	NA
AT1G01220	2.45925	-0.0793208	0.859747	-0.0922607	0.926491	NA
AT1G01225	1.39396	0.633699	1.08699	0.582986	0.559903	NA
AT1G01230	107.833	0.37349	0.14109	2.64718	0.00811667	0.14731
AT1G01240	202.032	-0.221959	0.102072	-2.17452	0.029666	0.305764
AT1G01250	14.5484	0.00277916	0.367564	0.00756102	0.993967	NA
AT1G01260	11.5399	0.0952533	0.383494	0.248383	0.803838	NA
AT1G01270	0	NA	NA	NA	NA	NA
AT1G01280	0	NA	NA	NA	NA	NA
AT1G01290	2.76875	-0.867751	0.767378	-1.1308	0.258139	NA
AT1G01300	9.29227	-0.349217	0.438593	-0.796222	0.425903	NA
AT1G01305	0	NA	NA	NA	NA	NA
AT1G01310	4.37847	1.27093	0.654514	1.9418	0.0521618	NA
AT1G01320	15.5843	-0.36552	0.329276	-1.11007	0.266969	NA
AT1G01335	0	NA	NA	NA	NA	NA
AT1G01340	0.787263	1.26286	1.46673	0.861005	0.389235	NA
AT1G01350	58.7072	0.121315	0.171868	0.705865	0.480272	0.85675
AT1G01355	8.86218	-0.229324	0.449162	-0.510559	0.60966	NA
AT1G01360	35.965	0.278465	0.236093	1.17947	0.238211	0.711127
AT1G01370	0.400558	-0.350416	2.05134	-0.170823	0.864363	NA
AT1G01380	0.130256	0	3.71899	0	1	NA
AT1G01390	0.194665	1.76875	2.88955	0.612118	0.540459	NA
AT1G01400	0	NA	NA	NA	NA	NA
AT1G01410	0	NA	NA	NA	NA	NA
AT1G01420	4.67295	0.470672	0.562349	0.836975	0.402607	NA
AT1G01430	1.08563	-0.45483	1.3852	-0.328349	0.742648	NA
AT1G01440	6.8308	-0.26779	0.488995	-0.547634	0.583943	NA
AT1G01448	15.9258	-0.0571955	0.31409	-0.182099	0.855505	NA
AT1G01450	0	NA	NA	NA	NA	NA
AT1G01453	0	NA	NA	NA	NA	NA
AT1G01460	1.7283	-0.604505	0.964088	-0.627022	0.530645	NA
AT1G01470	1261.37	0.0164484	0.0736791	0.223244	0.823346	0.965412
AT1G01480	63.145	0.0298794	0.171543	0.17418	0.861724	0.973634
AT1G01490	3.23255	-1.32534	0.731214	-1.81252	0.069906	NA
AT1G01500	62.9545	0.40374	0.164217	2.45857	0.013949	0.202277
AT1G01510	5.85374	0.0719575	0.544674	0.132111	0.894896	NA
AT1G01520	9.84075	-0.559233	0.42355	-1.32035	0.186719	NA
AT1G01530	0	NA	NA	NA	NA	NA
AT1G01540	2.79055	-0.361353	0.797227	-0.453263	0.650359	NA
AT1G01550	108.948	-0.0696978	0.133436	-0.522329	0.601441	0.90298
AT1G01560	0.0866241	-0.33485	3.80954	-0.0878977	0.929958	NA
AT1G01570	0.289107	0.374109	2.20626	0.169567	0.865351	NA
AT1G01580	14.149	0.0858601	0.34024	0.252351	0.800769	NA
AT1G01590	0	NA	NA	NA	NA	NA
AT1G01600	2.66858	0.763688	0.783121	0.975185	0.329468	NA
AT1G01610	0	NA	NA	NA	NA	NA
AT1G01620	0.81237	-0.445195	1.34806	-0.330248	0.741213	NA
AT1G01630	0.612981	1.04777	1.71225	0.611927	0.540586	NA
AT1G01640	3.50772	0.121068	0.644316	0.187902	0.850954	NA
AT1G01650	127.259	-0.183118	0.123435	-1.48351	0.137938	0.599784
AT1G01660	0	NA	NA	NA	NA	NA
AT1G01670	0	NA	NA	NA	NA	NA
AT1G01680	0	NA	NA	NA	NA	NA
AT1G01690	0.42397	-1.10995	1.81077	-0.612971	0.539896	NA
AT1G01695	0	NA	NA	NA	NA	NA
AT1G01700	0	NA	NA	NA	NA	NA
AT1G01710	33.9518	-0.111864	0.241718	-0.462787	0.643517	0.915684
AT1G01715	4.48255	-0.78973	0.603199	-1.30924	0.190455	NA
AT1G01720	2646.7	-0.0672907	0.0523005	-1.28662	0.198227	0.665577
AT1G01725	26.4768	-0.588311	0.276184	-2.13014	0.03316	0.322632
AT1G01730	91.0389	0.216178	0.136387	1.58503	0.112959	0.564897
AT1G01740	0.239419	-0.820029	2.44803	-0.334975	0.737644	NA
AT1G01750	0	NA	NA	NA	NA	NA
AT1G01760	0.181878	-1.30505	2.61854	-0.498387	0.618211	NA
AT1G01770	7.33804	-0.463965	0.519658	-0.892829	0.371949	NA
AT1G01780	4.84676	0.0138163	0.542973	0.0254456	0.9797	NA
AT1G01790	0.28885	1.04742	2.35657	0.444468	0.656704	NA
AT1G01800	32.952	0.324738	0.218015	1.48952	0.13635	0.596875
AT1G01810	5.69956	-0.740799	0.579879	-1.27751	0.201423	NA
AT1G01820	137.905	0.002176	0.124557	0.0174699	0.986062	0.997843
AT1G01830	0.652017	0.367666	1.92596	0.1909	0.848604	NA
AT1G01840	1.10333	0.0426752	1.11878	0.0381444	0.969573	NA
AT1G01860	3.59707	-0.934635	0.710207	-1.316	0.188173	NA
AT1G01870	0	NA	NA	NA	NA	NA
AT1G01880	2.78904	0.467867	0.818969	0.571287	0.567805	NA
AT1G01890	0	NA	NA	NA	NA	NA
AT1G01900	0	NA	NA	NA	NA	NA
AT1G01910	36.2843	0.116132	0.21329	0.544479	0.586112	0.900118
AT1G01920	8.87355	-0.224486	0.446358	-0.502927	0.615015	NA
AT1G01930	18.8294	0.454262	0.285986	1.5884	0.112195	0.563772
AT1G01940	19.2779	0.127764	0.319289	0.400151	0.689045	0.926762
AT1G01950	1.38374	-1.66588	1.25343	-1.32906	0.183829	NA
AT1G01960	24.8115	-0.0949313	0.255566	-0.371454	0.710299	0.931331
AT1G01970	69.8497	-0.0887198	0.168672	-0.525989	0.598896	0.90298
AT1G01980	6.72484	0.550317	0.464561	1.1846	0.236177	NA
AT1G01990	41.7517	0.400332	0.214386	1.86735	0.0618532	0.435109
AT1G02000	8.28893	0.38911	0.443782	0.876806	0.380592	NA
AT1G02010	2.91698	-1.47708	0.812702	-1.81749	0.0691424	NA
AT1G02020	18.3643	0.0857874	0.303769	0.28241	0.777629	0.949959
AT1G02030	0	NA	NA	NA	NA	NA
AT1G02040	2.759	0.162784	0.860148	0.189251	0.849896	NA
AT1G02050	5.63862	-0.602635	0.510997	-1.17933	0.238266	NA
AT1G02060	0.503975	-1.70484	1.84254	-0.925263	0.354829	NA
AT1G02065	0	NA	NA	NA	NA	NA
AT1G02067	0	NA	NA	NA	NA	NA
AT1G02070	0.105909	-0.526158	3.80337	-0.13834	0.889972	NA
AT1G02080	52.8069	0.097975	0.193072	0.507453	0.611837	0.906635
AT1G02090	59.2153	-0.00701903	0.177816	-0.0394736	0.968513	0.992215
AT1G02100	14.1148	-0.0650974	0.344052	-0.189208	0.84993	NA
AT1G02110	14.666	0.0638295	0.34458	0.185239	0.853042	NA
AT1G02120	42.2395	-0.512625	0.199052	-2.57533	0.0100144	0.165322
AT1G02130	26.8359	-0.379512	0.249224	-1.52278	0.127815	0.584019
AT1G02136	0	NA	NA	NA	NA	NA
AT1G02140	140.076	0.168415	0.117965	1.42767	0.153388	0.625329
AT1G02145	5.66743	-0.510555	0.551125	-0.926387	0.354245	NA
AT1G02150	78.3415	0.209861	0.151167	1.38827	0.165055	0.636752
AT1G02160	45.1633	-0.13329	0.193958	-0.687212	0.491949	0.864104
AT1G02170	9.18237	0.394496	0.479441	0.822825	0.410607	NA
AT1G02180	0.220103	-0.342467	2.5397	-0.134845	0.892734	NA
AT1G02190	0	NA	NA	NA	NA	NA
AT1G02205	0	NA	NA	NA	NA	NA
AT1G02210	0	NA	NA	NA	NA	NA
AT1G02220	0.167148	0.326069	3.04716	0.107007	0.914783	NA
AT1G02228	0	NA	NA	NA	NA	NA
AT1G02230	0.242858	2.88192	2.63956	1.09182	0.274913	NA
AT1G02250	0.0497319	0.326063	3.81693	0.0854254	0.931923	NA
AT1G02260	3.70285	-1.16724	0.691308	-1.68844	0.091326	NA
AT1G02270	7.09361	0.0723063	0.48281	0.149761	0.880953	NA
AT1G02280	38.5368	-0.015021	0.20339	-0.073853	0.941127	0.991214
AT1G02290	2.53012	0.980744	0.83796	1.17039	0.241842	NA
AT1G02300	0.156322	0.381633	2.83187	0.134764	0.892799	NA
AT1G02305	72.3233	-0.0531437	0.159986	-0.332178	0.739755	0.939307
AT1G02310	84.1619	-0.131862	0.155681	-0.847	0.396995	0.812775
AT1G02320	0	NA	NA	NA	NA	NA
AT1G02330	28.4646	0.195385	0.248574	0.786027	0.431852	0.831262
AT1G02335	0	NA	NA	NA	NA	NA
AT1G02340	0	NA	NA	NA	NA	NA
AT1G02350	0.19722	0	3.21343	0	1	NA
AT1G02360	0	NA	NA	NA	NA	NA
AT1G02370	12.5144	-0.506596	0.396613	-1.27731	0.201494	NA
AT1G02380	52.9563	-0.202384	0.178499	-1.13382	0.256872	0.727689
AT1G02390	0.0952541	-0.335129	3.72183	-0.0900442	0.928252	NA
AT1G02400	10.5994	-0.315708	0.452917	-0.697053	0.48577	NA
AT1G02405	9.0876	0.0924987	0.422762	0.218796	0.826809	NA
AT1G02410	20.8521	-0.144603	0.290342	-0.498044	0.618453	0.908552
AT1G02420	0.277255	-0.745821	2.3543	-0.316791	0.751402	NA
AT1G02430	0	NA	NA	NA	NA	NA
AT1G02440	0	NA	NA	NA	NA	NA
AT1G02450	0.207548	-0.463335	2.86245	-0.161867	0.871411	NA
AT1G02460	0	NA	NA	NA	NA	NA
AT1G02470	0	NA	NA	NA	NA	NA
AT1G02475	8.23371	0.26787	0.457765	0.58517	0.558433	NA
AT1G02480	0	NA	NA	NA	NA	NA
AT1G02490	0	NA	NA	NA	NA	NA
AT1G02500	6.32734	0.641073	0.501237	1.27898	0.200904	NA
AT1G02510	0	NA	NA	NA	NA	NA
AT1G02520	0.168307	1.76874	3.03977	0.581867	0.560656	NA
AT1G02530	0	NA	NA	NA	NA	NA
AT1G02540	0	NA	NA	NA	NA	NA
AT1G02550	0	NA	NA	NA	NA	NA
AT1G02560	58.9598	-0.0151664	0.180641	-0.0839588	0.933089	0.988644
AT1G02570	0	NA	NA	NA	NA	NA
AT1G02575	0	NA	NA	NA	NA	NA
AT1G02580	0	NA	NA	NA	NA	NA
AT1G02590	0	NA	NA	NA	NA	NA
AT1G02600	0	NA	NA	NA	NA	NA
AT1G02610	50.221	-0.493272	0.207588	-2.37621	0.0174915	0.233379
AT1G02620	0	NA	NA	NA	NA	NA
AT1G02630	0	NA	NA	NA	NA	NA
AT1G02640	2.57058	0.241403	0.806457	0.299338	0.764682	NA
AT1G02650	2.26678	-2.49434	1.261	-1.97806	0.0479218	NA
AT1G02660	34.9872	-0.115581	0.273428	-0.42271	0.672507	0.924351
AT1G02670	0.406763	-0.19185	1.99331	-0.096247	0.923324	NA
AT1G02680	44.0689	-0.140861	0.192226	-0.732788	0.463688	0.851304
AT1G02681	0	NA	NA	NA	NA	NA
AT1G02690	4.84533	0.0554822	0.559747	0.0991202	0.921043	NA
AT1G02700	831.608	0.00318021	0.103147	0.0308318	0.975404	0.994281
AT1G02705	0.948824	-2.41885	1.39547	-1.73336	0.083031	NA
AT1G02710	0	NA	NA	NA	NA	NA
AT1G02720	1.45089	-0.518891	1.0812	-0.479921	0.631283	NA
AT1G02730	0	NA	NA	NA	NA	NA
AT1G02740	11.042	-0.216567	0.395777	-0.547193	0.584246	NA
AT1G02750	40.8409	0.108186	0.207168	0.522214	0.601522	0.90298
AT1G02760	0	NA	NA	NA	NA	NA
AT1G02770	20.6572	0.283829	0.272554	1.04137	0.297706	0.760454
AT1G02780	186.526	0.197787	0.106858	1.85093	0.0641793	0.442814
AT1G02790	57.0172	0.601883	0.198883	3.02631	0.00247559	0.0676043
AT1G02800	0	NA	NA	NA	NA	NA
AT1G02810	4.47925	0.686254	0.627233	1.0941	0.273912	NA
AT1G02813	0	NA	NA	NA	NA	NA
AT1G02816	102.637	-0.457177	0.155688	-2.93649	0.00331945	0.0843363
AT1G02820	0.535556	2.01132	1.66405	1.20868	0.226784	NA
AT1G02830	0	NA	NA	NA	NA	NA
AT1G02840	63.5052	-0.0456946	0.181432	-0.251856	0.801153	0.959054
AT1G02850	235.462	-0.143586	0.102289	-1.40373	0.1604	0.634724
AT1G02860	8.91187	0.220965	0.403108	0.548154	0.583586	NA
AT1G02870	80.7595	0.134333	0.162171	0.828346	0.407475	0.819155
AT1G02880	32.6868	-0.243388	0.225949	-1.07718	0.281399	0.746819
AT1G02890	131.213	0.108183	0.126071	0.858108	0.390833	0.808269
AT1G02900	0	NA	NA	NA	NA	NA
AT1G02910	11.703	-0.524001	0.368799	-1.42083	0.155365	NA
AT1G02920	7.57526	-0.935114	0.768449	-1.21688	0.223648	NA
AT1G02930	11.4685	-1.12089	0.636562	-1.76086	0.0782625	NA
AT1G02940	0	NA	NA	NA	NA	NA
AT1G02950	0	NA	NA	NA	NA	NA
AT1G02952	0	NA	NA	NA	NA	NA
AT1G02960	5.88215	-0.721827	0.548969	-1.31488	0.188551	NA
AT1G02965	0	NA	NA	NA	NA	NA
AT1G02970	0	NA	NA	NA	NA	NA
AT1G02980	0.10659	1.0474	3.58197	0.29241	0.769973	NA
AT1G02990	14.6288	-0.30988	0.350241	-0.884762	0.376285	NA
AT1G03000	5.83477	-0.386991	0.52142	-0.742187	0.457974	NA
AT1G03010	0	NA	NA	NA	NA	NA
AT1G03020	0	NA	NA	NA	NA	NA
AT1G03030	86.4435	-0.298713	0.150685	-1.98237	0.0474383	0.387192
AT1G03040	21.6819	0.424565	0.262939	1.61469	0.106378	0.548696
AT1G03050	4.53202	0.802874	0.577037	1.39137	0.164112	NA
AT1G03055	0	NA	NA	NA	NA	NA
AT1G03060	8.85663	-0.485125	0.423896	-1.14444	0.25244	NA
AT1G03070	6.4658	0.330684	0.540584	0.611717	0.540725	NA
AT1G03080	2.18594	-0.493983	0.912469	-0.54137	0.588253	NA
AT1G03090	31.1338	-0.192384	0.254381	-0.756283	0.449479	0.839488
AT1G03100	3.62459	1.07203	0.646652	1.65781	0.0973557	NA
AT1G03103	1.51549	-1.17052	1.19148	-0.982408	0.325899	NA
AT1G03106	735.929	-0.0564937	0.111634	-0.506064	0.612812	0.906635
AT1G03110	3.45348	-0.0674561	0.731477	-0.0922191	0.926524	NA
AT1G03120	36.5551	-0.0464263	0.228993	-0.202741	0.839337	0.967282
AT1G03130	12.9203	0.00807152	0.402081	0.0200744	0.983984	NA
AT1G03140	68.7826	0.131682	0.165211	0.797056	0.425418	0.827135
AT1G03150	13.9458	0.120854	0.363917	0.332091	0.739821	NA
AT1G03160	5.76238	0.080948	0.522027	0.155065	0.87677	NA
AT1G03165	0	NA	NA	NA	NA	NA
AT1G03170	0	NA	NA	NA	NA	NA
AT1G03180	2.56248	-0.541173	0.79123	-0.683964	0.493998	NA
AT1G03190	7.80046	-0.042008	0.479339	-0.0876373	0.930165	NA
AT1G03200	0.333365	1.04742	2.26809	0.461807	0.644219	NA
AT1G03210	6.59955	-0.723809	0.505333	-1.43234	0.152046	NA
AT1G03220	37.4647	-0.175408	0.236507	-0.741661	0.458293	0.845885
AT1G03230	27.2734	-0.0978116	0.268205	-0.36469	0.715343	0.931331
AT1G03240	0.257622	1.04742	2.43677	0.429839	0.667313	NA
AT1G03250	18.0187	0.0203363	0.297034	0.0684646	0.945416	0.991214
AT1G03260	5.02298	0.400483	0.547313	0.731726	0.464336	NA
AT1G03270	49.634	0.0835152	0.19134	0.436475	0.662492	0.92276
AT1G03280	14.8542	-0.312524	0.35784	-0.873362	0.382466	NA
AT1G03290	0	NA	NA	NA	NA	NA
AT1G03300	0.0952541	-0.335129	3.72183	-0.0900442	0.928252	NA
AT1G03310	0.422061	-0.44442	1.94046	-0.229028	0.818847	NA
AT1G03320	0	NA	NA	NA	NA	NA
AT1G03325	0	NA	NA	NA	NA	NA
AT1G03330	42.9485	-0.0341211	0.198144	-0.172203	0.863278	0.973806
AT1G03340	1.88352	0.957209	0.930137	1.02911	0.30343	NA
AT1G03350	38.0692	0.222287	0.225677	0.984977	0.324635	0.77334
AT1G03360	3.66436	0.361299	0.750019	0.48172	0.630005	NA
AT1G03365	19.5192	0.221626	0.283717	0.781151	0.434714	0.832199
AT1G03370	3.41405	0.323706	0.690051	0.469105	0.638995	NA
AT1G03380	105.559	0.469132	0.138198	3.39463	0.000687213	0.0286862
AT1G03390	0	NA	NA	NA	NA	NA
AT1G03395	0	NA	NA	NA	NA	NA
AT1G03400	2.19277	0.57231	0.852338	0.671459	0.501928	NA
AT1G03410	0.179988	0.32607	2.96923	0.109816	0.912555	NA
AT1G03420	0	NA	NA	NA	NA	NA
AT1G03430	9.24612	-0.282018	0.440763	-0.639841	0.522276	NA
AT1G03440	0.598826	-0.994956	1.79147	-0.555385	0.578631	NA
AT1G03445	0.0529545	0.326063	3.81693	0.0854254	0.931923	NA
AT1G03457	0.726997	2.51249	1.55268	1.61817	0.105627	NA
AT1G03470	437.215	0.0653268	0.0828281	0.788704	0.430285	0.829896
AT1G03475	40.2829	-0.0102246	0.208238	-0.0491004	0.960839	0.991407
AT1G03490	0	NA	NA	NA	NA	NA
AT1G03495	0	NA	NA	NA	NA	NA
AT1G03502	0	NA	NA	NA	NA	NA
AT1G03506	0.649343	1.04864	1.74287	0.601674	0.547391	NA
AT1G03510	4.82833	0.706494	0.597917	1.18159	0.237368	NA
AT1G03515	0	NA	NA	NA	NA	NA
AT1G03520	4.1507	-0.0897912	0.66875	-0.134267	0.893191	NA
AT1G03530	15.2015	-0.11458	0.319074	-0.359101	0.719519	NA
AT1G03540	0	NA	NA	NA	NA	NA
AT1G03545	0.495072	0.69883	1.61213	0.433481	0.664665	NA
AT1G03550	4.4789	-0.496611	0.592721	-0.837848	0.402116	NA
AT1G03560	4.67728	-0.534811	0.605752	-0.882888	0.377297	NA
AT1G03570	0	NA	NA	NA	NA	NA
AT1G03580	1.81479	0.127968	1.00177	0.127741	0.898354	NA
AT1G03590	5.86373	-0.283346	0.544657	-0.520229	0.602904	NA
AT1G03600	90.8975	-0.169533	0.148849	-1.13897	0.254717	0.727689
AT1G03610	81.8957	0.0234166	0.151143	0.154931	0.876876	0.978115
AT1G03620	3.09304	-0.510145	0.740662	-0.688769	0.490969	NA
AT1G03630	0.296367	1.61135	2.35812	0.683319	0.494405	NA
AT1G03640	0	NA	NA	NA	NA	NA
AT1G03650	6.69075	0.217612	0.488602	0.445378	0.656047	NA
AT1G03660	0.0583619	0.326063	3.81693	0.0854254	0.931923	NA
AT1G03670	0	NA	NA	NA	NA	NA
AT1G03680	54.0709	0.165216	0.192545	0.858064	0.390857	0.808269
AT1G03687	1.77533	0.149184	0.910805	0.163793	0.869894	NA
AT1G03700	0.0368922	0.326063	3.81693	0.0854254	0.931923	NA
AT1G03710	0.0368922	0.326063	3.81693	0.0854254	0.931923	NA
AT1G03720	0	NA	NA	NA	NA	NA
AT1G03730	2.67315	-0.745818	0.77319	-0.964598	0.334746	NA
AT1G03740	5.11421	-0.821763	0.601573	-1.36602	0.171932	NA
AT1G03743	0.466932	-0.458057	2.01293	-0.227557	0.819991	NA
AT1G03746	0.228866	0	2.73386	0	1	NA
AT1G03750	8.24346	-0.176116	0.443478	-0.397124	0.691276	NA
AT1G03760	60.5595	0.201934	0.184901	1.09212	0.274782	0.740354
AT1G03770	63.6466	0.172006	0.168005	1.02382	0.305922	0.761764
AT1G03780	0.181878	-1.30505	2.61854	-0.498387	0.618211	NA
AT1G03790	1405.45	-0.137252	0.101379	-1.35386	0.175782	0.648531
AT1G03800	0	NA	NA	NA	NA	NA
AT1G03810	0	NA	NA	NA	NA	NA
AT1G03820	0	NA	NA	NA	NA	NA
AT1G03830	2.63177	-0.392485	0.789416	-0.497184	0.619059	NA
AT1G03840	0.371559	-1.09542	2.13528	-0.513011	0.607943	NA
AT1G03850	0.0994639	-0.469789	3.80592	-0.123436	0.901762	NA
AT1G03860	26.0278	-0.0674864	0.251752	-0.268067	0.788648	0.954032
AT1G03870	0	NA	NA	NA	NA	NA
AT1G03880	7647.81	0.0481869	0.177854	0.270935	0.786441	0.952955
AT1G03890	590.061	-0.00684085	0.185033	-0.036971	0.970508	0.992936
AT1G03900	39.7615	0.369742	0.201809	1.83214	0.0669307	0.449892
AT1G03905	14.4558	-1.27818	0.34834	-3.66933	0.000243187	NA
AT1G03910	83.0559	-0.341134	0.153641	-2.22033	0.0263963	0.286728
AT1G03920	0.889003	0.992329	1.45904	0.680125	0.496425	NA
AT1G03930	8.37158	-0.106762	0.418559	-0.25507	0.798669	NA
AT1G03935	1.40848	0.906591	1.04098	0.870898	0.38381	NA
AT1G03940	0.315357	-1.33068	2.05978	-0.646029	0.51826	NA
AT1G03950	13.5416	-0.0450376	0.346086	-0.130134	0.89646	NA
AT1G03960	3.96009	-1.33819	0.681678	-1.96308	0.0496363	NA
AT1G03970	68.3893	0.219245	0.156263	1.40305	0.160601	0.634724
AT1G03980	0	NA	NA	NA	NA	NA
AT1G03982	0	NA	NA	NA	NA	NA
AT1G03987	0	NA	NA	NA	NA	NA
AT1G03990	101.36	-0.148676	0.132242	-1.12427	0.2609	0.732047
AT1G03993	0	NA	NA	NA	NA	NA
AT1G03997	0	NA	NA	NA	NA	NA
AT1G04000	32.54	-0.236332	0.231605	-1.02041	0.307535	0.764304
AT1G04003	0	NA	NA	NA	NA	NA
AT1G04007	0.0696974	1.76873	3.81693	0.46339	0.643085	NA
AT1G04010	3.6297	-0.710338	0.699515	-1.01547	0.309881	NA
AT1G04013	0.367785	-1.77037	2.13616	-0.828764	0.407238	NA
AT1G04017	0.108084	0	3.81693	0	1	NA
AT1G04020	0	NA	NA	NA	NA	NA
AT1G04023	0	NA	NA	NA	NA	NA
AT1G04030	5.11762	-0.091154	0.554559	-0.164372	0.869438	NA
AT1G04033	0.177782	1.76875	2.98203	0.593134	0.553092	NA
AT1G04037	0	NA	NA	NA	NA	NA
AT1G04040	3.07849	0.428906	0.776269	0.552522	0.580591	NA
AT1G04043	0.0368922	0.326063	3.81693	0.0854254	0.931923	NA
AT1G04047	1.93945	-1.68757	1.00711	-1.67566	0.0938039	NA
AT1G04050	1.0152	-0.0364653	1.31951	-0.0276356	0.977953	NA
AT1G04053	0.238341	0	2.7051	0	1	NA
AT1G04057	0	NA	NA	NA	NA	NA
AT1G04063	0	NA	NA	NA	NA	NA
AT1G04067	0.0696974	1.76873	3.81693	0.46339	0.643085	NA
AT1G04070	15.574	0.0573411	0.323859	0.177056	0.859465	NA
AT1G04073	0	NA	NA	NA	NA	NA
AT1G04077	0	NA	NA	NA	NA	NA
AT1G04080	22.6194	-0.297035	0.265514	-1.11872	0.263261	0.73491
AT1G04083	0	NA	NA	NA	NA	NA
AT1G04087	0	NA	NA	NA	NA	NA
AT1G04090	0	NA	NA	NA	NA	NA
AT1G04093	0	NA	NA	NA	NA	NA
AT1G04097	0.0696974	1.76873	3.81693	0.46339	0.643085	NA
AT1G04100	12.362	0.557503	0.367163	1.51841	0.128912	NA
AT1G04103	0.228866	0	2.73386	0	1	NA
AT1G04105	0	NA	NA	NA	NA	NA
AT1G04110	0	NA	NA	NA	NA	NA
AT1G04117	0	NA	NA	NA	NA	NA
AT1G04120	44.2677	-0.4801	0.24729	-1.94145	0.0522041	0.403696
AT1G04123	0.19222	2.55925	2.88948	0.885714	0.375772	NA
AT1G04127	0	NA	NA	NA	NA	NA
AT1G04130	10.5568	-0.526112	0.402334	-1.30765	0.190993	NA
AT1G04133	0	NA	NA	NA	NA	NA
AT1G04137	0	NA	NA	NA	NA	NA
AT1G04140	52.5113	0.333163	0.176389	1.8888	0.0589189	0.426343
AT1G04143	0	NA	NA	NA	NA	NA
AT1G04147	0	NA	NA	NA	NA	NA
AT1G04150	0	NA	NA	NA	NA	NA
AT1G04153	0	NA	NA	NA	NA	NA
AT1G04157	0	NA	NA	NA	NA	NA
AT1G04160	0.495766	-0.952275	1.66592	-0.57162	0.567579	NA
AT1G04163	0	NA	NA	NA	NA	NA
AT1G04167	0	NA	NA	NA	NA	NA
AT1G04170	56.9516	-0.079409	0.173407	-0.457935	0.646999	0.917605
AT1G04173	0	NA	NA	NA	NA	NA
AT1G04177	0	NA	NA	NA	NA	NA
AT1G04180	0	NA	NA	NA	NA	NA
AT1G04183	0	NA	NA	NA	NA	NA
AT1G04187	5.72673	0.21883	0.529473	0.413298	0.679388	NA
AT1G04190	11.0637	0.0385155	0.369591	0.104211	0.917002	NA
AT1G04193	0.0529545	0.326063	3.81693	0.0854254	0.931923	NA
AT1G04197	0.429857	-1.07337	1.96717	-0.545643	0.585311	NA
AT1G04200	12.9553	-0.190936	0.390072	-0.48949	0.624495	NA
AT1G04203	0	NA	NA	NA	NA	NA
AT1G04207	0	NA	NA	NA	NA	NA
AT1G04210	18.3914	-0.517358	0.309141	-1.67353	0.094222	0.520212
AT1G04213	0	NA	NA	NA	NA	NA
AT1G04217	6.14095	0.379782	0.52973	0.716936	0.473414	NA
AT1G04220	0.0497319	0.326063	3.81693	0.0854254	0.931923	NA
AT1G04223	0.72752	0.00437818	1.5156	0.00288874	0.997695	NA
AT1G04227	4.9614	1.2126	0.579688	2.09182	0.0364547	NA
AT1G04230	18.3549	-0.0894478	0.289793	-0.308661	0.757579	0.942698
AT1G04233	0	NA	NA	NA	NA	NA
AT1G04237	0.0865805	1.76873	3.81693	0.46339	0.643085	NA
AT1G04240	0.525653	0.601708	1.7267	0.348473	0.727485	NA
AT1G04243	0	NA	NA	NA	NA	NA
AT1G04247	0.0866241	-0.33485	3.80954	-0.0878977	0.929958	NA
AT1G04250	0	NA	NA	NA	NA	NA
AT1G04253	0	NA	NA	NA	NA	NA
AT1G04257	0	NA	NA	NA	NA	NA
AT1G04260	35.0857	0.0635471	0.224098	0.283569	0.776741	0.949959
AT1G04263	17.2204	0.0487904	0.344832	0.14149	0.887483	NA
AT1G04267	0	NA	NA	NA	NA	NA
AT1G04270	55.0911	-0.178172	0.185706	-0.959432	0.337341	0.778929
AT1G04273	0.165634	0.326069	3.05693	0.106665	0.915054	NA
AT1G04277	14.1658	0.736396	0.370851	1.9857	0.0470671	NA
AT1G04280	1.42853	-0.281678	1.04459	-0.269653	0.787427	NA
AT1G04283	0	NA	NA	NA	NA	NA
AT1G04287	0	NA	NA	NA	NA	NA
AT1G04290	5.4101	-0.0950184	0.582891	-0.163012	0.870509	NA
AT1G04293	0	NA	NA	NA	NA	NA
AT1G04295	0.162412	0.326068	3.07816	0.10593	0.915638	NA
AT1G04297	0	NA	NA	NA	NA	NA
AT1G04300	53.2066	0.037626	0.219259	0.171605	0.863748	0.973806
AT1G04303	0	NA	NA	NA	NA	NA
AT1G04307	0	NA	NA	NA	NA	NA
AT1G04310	5.42684	-1.16435	0.580993	-2.00407	0.0450628	NA
AT1G04313	0	NA	NA	NA	NA	NA
AT1G04320	0	NA	NA	NA	NA	NA
AT1G04323	0	NA	NA	NA	NA	NA
AT1G04327	0	NA	NA	NA	NA	NA
AT1G04330	0.944205	0.267362	1.3417	0.199271	0.842051	NA
AT1G04333	0	NA	NA	NA	NA	NA
AT1G04337	0	NA	NA	NA	NA	NA
AT1G04340	7.1197	0.0752266	0.489333	0.153733	0.87782	NA
AT1G04343	0	NA	NA	NA	NA	NA
AT1G04347	0	NA	NA	NA	NA	NA
AT1G04350	5.3379	0.555209	0.539889	1.02838	0.303773	NA
AT1G04353	0.108084	0	3.81693	0	1	NA
AT1G04357	0	NA	NA	NA	NA	NA
AT1G04360	14.6636	0.124064	0.359882	0.344736	0.730293	NA
AT1G04363	0	NA	NA	NA	NA	NA
AT1G04367	0	NA	NA	NA	NA	NA
AT1G04370	0	NA	NA	NA	NA	NA
AT1G04373	0	NA	NA	NA	NA	NA
AT1G04377	0	NA	NA	NA	NA	NA
AT1G04380	0.0583619	0.326063	3.81693	0.0854254	0.931923	NA
AT1G04383	0	NA	NA	NA	NA	NA
AT1G04387	0	NA	NA	NA	NA	NA
AT1G04390	6.43881	-1.08455	0.553811	-1.95834	0.0501904	NA
AT1G04397	0	NA	NA	NA	NA	NA
AT1G04400	98.9341	-0.145969	0.146858	-0.993945	0.32025	0.770944
AT1G04403	0	NA	NA	NA	NA	NA
AT1G04407	0	NA	NA	NA	NA	NA
AT1G04410	44.4465	-0.255927	0.201792	-1.26827	0.204703	0.670187
AT1G04413	0	NA	NA	NA	NA	NA
AT1G04417	0	NA	NA	NA	NA	NA
AT1G04420	1.81301	0.158391	0.881572	0.179669	0.857413	NA
AT1G04425	0	NA	NA	NA	NA	NA
AT1G04427	0	NA	NA	NA	NA	NA
AT1G04430	0.394606	2.18861	1.99853	1.09511	0.273468	NA
AT1G04433	0.0497319	0.326063	3.81693	0.0854254	0.931923	NA
AT1G04437	0	NA	NA	NA	NA	NA
AT1G04440	16.4272	0.0258127	0.315763	0.0817472	0.934848	NA
AT1G04443	0	NA	NA	NA	NA	NA
AT1G04445	0.203339	-0.341791	2.60227	-0.131343	0.895504	NA
AT1G04447	0	NA	NA	NA	NA	NA
AT1G04450	0.379214	0.949893	1.96082	0.484438	0.628075	NA
AT1G04453	0	NA	NA	NA	NA	NA
AT1G04455	0	NA	NA	NA	NA	NA
AT1G04457	0	NA	NA	NA	NA	NA
AT1G04463	0	NA	NA	NA	NA	NA
AT1G04467	0.0497319	0.326063	3.81693	0.0854254	0.931923	NA
AT1G04470	3.36222	1.21945	0.745206	1.63639	0.101757	NA
AT1G04473	0	NA	NA	NA	NA	NA
AT1G04477	0	NA	NA	NA	NA	NA
AT1G04480	31.8548	-0.090297	0.231959	-0.389279	0.69707	0.928155
AT1G04483	0.932683	-0.0746892	1.22521	-0.0609602	0.951391	NA
AT1G04487	0.139395	2.30258	3.6498	0.63088	0.528119	NA
AT1G04490	0.152418	-1.03195	3.13291	-0.329391	0.741861	NA
AT1G04493	0	NA	NA	NA	NA	NA
AT1G04497	0	NA	NA	NA	NA	NA
AT1G04500	0.0368922	0.326063	3.81693	0.0854254	0.931923	NA
AT1G04503	0.122652	1.04741	3.40306	0.307784	0.758247	NA
AT1G04507	0.0696974	1.76873	3.81693	0.46339	0.643085	NA
AT1G04510	48.0127	-0.0620473	0.191005	-0.324847	0.745297	0.940121
AT1G04513	0	NA	NA	NA	NA	NA
AT1G04517	0.307309	-0.241037	2.11392	-0.114024	0.909219	NA
AT1G04520	0.156972	0.326068	3.11543	0.104662	0.916644	NA
AT1G04523	0	NA	NA	NA	NA	NA
AT1G04527	0.474263	2.57238	3.61508	0.711569	0.476732	NA
AT1G04530	91.064	-0.0108391	0.147215	-0.0736278	0.941307	0.991214
AT1G04533	1.49622	0.256684	0.98827	0.259731	0.795071	NA
AT1G04537	0	NA	NA	NA	NA	NA
AT1G04540	4.03582	1.23314	0.605883	2.03527	0.0418234	NA
AT1G04547	0.0368922	0.326063	3.81693	0.0854254	0.931923	NA
AT1G04550	5.01166	0.198374	0.556002	0.356787	0.721251	NA
AT1G04555	4.64021	0.123992	0.574058	0.215992	0.828994	NA
AT1G04557	0	NA	NA	NA	NA	NA
AT1G04560	20637.7	0.0141049	0.0743319	0.189756	0.849501	0.96892
AT1G04563	0.871391	2.45208	1.63025	1.50412	0.132552	NA
AT1G04567	0	NA	NA	NA	NA	NA
AT1G04570	2.49239	-0.502912	0.835567	-0.60188	0.547254	NA
AT1G04573	0	NA	NA	NA	NA	NA
AT1G04577	0	NA	NA	NA	NA	NA
AT1G04580	0	NA	NA	NA	NA	NA
AT1G04583	0.721979	-1.45538	1.53778	-0.946417	0.343936	NA
AT1G04587	0	NA	NA	NA	NA	NA
AT1G04590	28.9378	-0.253074	0.24649	-1.02671	0.304557	0.760986
AT1G04593	0	NA	NA	NA	NA	NA
AT1G04597	0	NA	NA	NA	NA	NA
AT1G04600	0.923676	-1.56777	1.37598	-1.13939	0.254541	NA
AT1G04603	0	NA	NA	NA	NA	NA
AT1G04607	0	NA	NA	NA	NA	NA
AT1G04610	0	NA	NA	NA	NA	NA
AT1G04620	6.24789	-0.280043	0.562847	-0.497547	0.618803	NA
AT1G04623	0	NA	NA	NA	NA	NA
AT1G04625	0	NA	NA	NA	NA	NA
AT1G04630	7.81713	0.398735	0.441652	0.902828	0.366617	NA
AT1G04635	7.12917	0.00532143	0.474792	0.0112079	0.991058	NA
AT1G04640	5.65685	-0.371134	0.553122	-0.67098	0.502233	NA
AT1G04643	0.108084	0	3.81693	0	1	NA
AT1G04645	0	NA	NA	NA	NA	NA
AT1G04647	0.204249	1.76875	2.84212	0.622334	0.533722	NA
AT1G04650	2.18613	1.15748	0.802515	1.44232	0.149212	NA
AT1G04653	0	NA	NA	NA	NA	NA
AT1G04657	0	NA	NA	NA	NA	NA
AT1G04660	42.1108	-0.386315	0.201996	-1.91249	0.0558138	0.417891
AT1G04667	0	NA	NA	NA	NA	NA
AT1G04670	0	NA	NA	NA	NA	NA
AT1G04673	0	NA	NA	NA	NA	NA
AT1G04677	0	NA	NA	NA	NA	NA
AT1G04680	0	NA	NA	NA	NA	NA
AT1G04683	0	NA	NA	NA	NA	NA
AT1G04687	0	NA	NA	NA	NA	NA
AT1G04690	50.1929	0.443474	0.185818	2.38661	0.0170047	0.22845
AT1G04693	0	NA	NA	NA	NA	NA
AT1G04697	0	NA	NA	NA	NA	NA
AT1G04700	0.92981	2.16069	1.52804	1.41403	0.157354	NA
AT1G04703	0	NA	NA	NA	NA	NA
AT1G04707	0.306936	0.263118	2.1811	0.120636	0.90398	NA
AT1G04710	7.63577	-0.39587	0.548657	-0.721525	0.470587	NA
AT1G04713	0.108084	0	3.81693	0	1	NA
AT1G04717	0	NA	NA	NA	NA	NA
AT1G04720	0	NA	NA	NA	NA	NA
AT1G04723	0	NA	NA	NA	NA	NA
AT1G04730	0	NA	NA	NA	NA	NA
AT1G04733	0	NA	NA	NA	NA	NA
AT1G04737	0	NA	NA	NA	NA	NA
AT1G04743	0	NA	NA	NA	NA	NA
AT1G04747	0	NA	NA	NA	NA	NA
AT1G04750	48.7472	-0.272054	0.207199	-1.313	0.189182	0.658285
AT1G04753	0.0368922	0.326063	3.81693	0.0854254	0.931923	NA
AT1G04760	0.153616	-1.0344	3.1244	-0.331072	0.74059	NA
AT1G04763	0	NA	NA	NA	NA	NA
AT1G04767	0	NA	NA	NA	NA	NA
AT1G04770	11.455	0.1271	0.398155	0.319221	0.749559	NA
AT1G04773	0	NA	NA	NA	NA	NA
AT1G04778	1.68422	0.0558938	1.01063	0.0553059	0.955895	NA
AT1G04780	15.9897	0.0260475	0.310968	0.0837626	0.933245	NA
AT1G04783	0	NA	NA	NA	NA	NA
AT1G04787	0	NA	NA	NA	NA	NA
AT1G04790	25.1874	0.0355211	0.246344	0.144193	0.885348	0.981034
AT1G04793	0	NA	NA	NA	NA	NA
AT1G04797	0	NA	NA	NA	NA	NA
AT1G04800	1.9208	-0.470904	0.903524	-0.521186	0.602237	NA
AT1G04803	0.0583619	0.326063	3.81693	0.0854254	0.931923	NA
AT1G04807	0	NA	NA	NA	NA	NA
AT1G04810	21.4432	-0.215874	0.282532	-0.76407	0.444825	0.837822
AT1G04813	0	NA	NA	NA	NA	NA
AT1G04817	0	NA	NA	NA	NA	NA
AT1G04820	3.62129	0.37018	0.652125	0.567651	0.570272	NA
AT1G04823	0	NA	NA	NA	NA	NA
AT1G04827	0.216169	0	3.11096	0	1	NA
AT1G04830	77.7817	0.0648889	0.160839	0.40344	0.686624	0.926762
AT1G04833	0.0898467	-0.334864	3.80492	-0.0880082	0.92987	NA
AT1G04837	0.105639	1.76873	3.81693	0.46339	0.643085	NA
AT1G04840	1.58165	0.966406	1.16347	0.830626	0.406185	NA
AT1G04847	0	NA	NA	NA	NA	NA
AT1G04850	39.1775	-0.0282401	0.211585	-0.133469	0.893822	0.984451
AT1G04853	0.237785	-0.137623	2.45545	-0.0560482	0.955303	NA
AT1G04857	0	NA	NA	NA	NA	NA
AT1G04860	18.5157	-0.175709	0.291602	-0.602563	0.546799	0.886782
AT1G04863	0	NA	NA	NA	NA	NA
AT1G04867	0	NA	NA	NA	NA	NA
AT1G04870	11.3136	-0.198722	0.397144	-0.500377	0.616809	NA
AT1G04873	0	NA	NA	NA	NA	NA
AT1G04877	0	NA	NA	NA	NA	NA
AT1G04880	0.156972	0.326068	3.11543	0.104662	0.916644	NA
AT1G04883	0	NA	NA	NA	NA	NA
AT1G04887	0	NA	NA	NA	NA	NA
AT1G04890	0.471713	-0.743439	1.79707	-0.413696	0.679097	NA
AT1G04893	0	NA	NA	NA	NA	NA
AT1G04895	0	NA	NA	NA	NA	NA
AT1G04897	0.413978	-0.114569	1.90357	-0.0601863	0.952007	NA
AT1G04900	2.01765	0.660301	1.01803	0.64861	0.51659	NA
AT1G04907	0.261876	-1.00447	2.64947	-0.379119	0.704599	NA
AT1G04910	17.8719	-0.0919173	0.297504	-0.308962	0.757351	0.942696
AT1G04913	0	NA	NA	NA	NA	NA
AT1G04917	0	NA	NA	NA	NA	NA
AT1G04920	19.6677	-0.0136193	0.285461	-0.0477099	0.961947	0.991817
AT1G04923	0	NA	NA	NA	NA	NA
AT1G04927	0	NA	NA	NA	NA	NA
AT1G04930	7.38327	-0.367628	0.520311	-0.706555	0.479843	NA
AT1G04933	0.400545	1.57498	1.98945	0.791666	0.428555	NA
AT1G04937	0	NA	NA	NA	NA	NA
AT1G04940	4.45288	0.58062	0.62283	0.932227	0.351219	NA
AT1G04943	0	NA	NA	NA	NA	NA
AT1G04945	19.2442	-0.146635	0.295524	-0.496188	0.619762	0.909337
AT1G04947	0	NA	NA	NA	NA	NA
AT1G04950	25.6421	0.309186	0.267051	1.15778	0.246954	0.718161
AT1G04953	0.135502	0.326066	3.28288	0.099323	0.920882	NA
AT1G04957	0	NA	NA	NA	NA	NA
AT1G04960	23.5832	-0.385862	0.269467	-1.43194	0.15216	0.624394
AT1G04963	0	NA	NA	NA	NA	NA
AT1G04967	0	NA	NA	NA	NA	NA
AT1G04970	22.5977	-0.232338	0.27781	-0.83632	0.402975	0.816422
AT1G04973	0	NA	NA	NA	NA	NA
AT1G04977	0.0497319	0.326063	3.81693	0.0854254	0.931923	NA
AT1G04980	2.59505	-1.34559	0.967936	-1.39016	0.16448	NA
AT1G04983	0	NA	NA	NA	NA	NA
AT1G04985	43.0519	-0.252735	0.198145	-1.2755	0.202131	0.6691
AT1G04987	0	NA	NA	NA	NA	NA
AT1G04990	0.61806	0.232762	1.4684	0.158514	0.874052	NA
AT1G04997	0.108084	0	3.81693	0	1	NA
AT1G05000	1.73563	-0.729948	1.01192	-0.721348	0.470695	NA
AT1G05003	0	NA	NA	NA	NA	NA
AT1G05005	0	NA	NA	NA	NA	NA
AT1G05007	0	NA	NA	NA	NA	NA
AT1G05010	0.640943	-2.04776	1.66592	-1.2292	0.218996	NA
AT1G05013	0	NA	NA	NA	NA	NA
AT1G05017	0	NA	NA	NA	NA	NA
AT1G05020	0.950284	0.368827	1.21303	0.304055	0.761086	NA
AT1G05023	0	NA	NA	NA	NA	NA
AT1G05027	0	NA	NA	NA	NA	NA
AT1G05030	8.40071	-0.19201	0.507039	-0.378688	0.70492	NA
AT1G05033	0.11268	0	3.81693	0	1	NA
AT1G05035	0	NA	NA	NA	NA	NA
AT1G05037	0	NA	NA	NA	NA	NA
AT1G05040	0	NA	NA	NA	NA	NA
AT1G05043	0.0529545	0.326063	3.81693	0.0854254	0.931923	NA
AT1G05047	0.268913	1.73004	2.39188	0.723297	0.469497	NA
AT1G05053	0	NA	NA	NA	NA	NA
AT1G05055	12.0224	0.300028	0.360841	0.83147	0.405708	NA
AT1G05057	3.60054	1.39981	0.761981	1.83707	0.0661994	NA
AT1G05060	78.453	0.0707024	0.151738	0.465952	0.64125	0.914868
AT1G05061	0.0994639	-0.469789	3.80592	-0.123436	0.901762	NA
AT1G05065	0.523523	0.280784	1.88782	0.148734	0.881763	NA
AT1G05067	0	NA	NA	NA	NA	NA
AT1G05070	4.32946	-0.243995	0.610613	-0.399591	0.689458	NA
AT1G05073	0	NA	NA	NA	NA	NA
AT1G05077	0	NA	NA	NA	NA	NA
AT1G05080	0	NA	NA	NA	NA	NA
AT1G05083	0	NA	NA	NA	NA	NA
AT1G05085	0	NA	NA	NA	NA	NA
AT1G05087	0	NA	NA	NA	NA	NA
AT1G05090	0	NA	NA	NA	NA	NA
AT1G05093	0	NA	NA	NA	NA	NA
AT1G05097	0	NA	NA	NA	NA	NA
AT1G05100	0.414593	2.13693	1.97248	1.08337	0.278643	NA
AT1G05103	0	NA	NA	NA	NA	NA
AT1G05107	0	NA	NA	NA	NA	NA
AT1G05113	0	NA	NA	NA	NA	NA
AT1G05117	0	NA	NA	NA	NA	NA
AT1G05120	68.7595	-0.224101	0.162111	-1.38239	0.166851	0.638938
AT1G05123	0	NA	NA	NA	NA	NA
AT1G05127	0	NA	NA	NA	NA	NA
AT1G05133	0	NA	NA	NA	NA	NA
AT1G05135	0.207934	-0.341981	2.58416	-0.132337	0.894717	NA
AT1G05136	0	NA	NA	NA	NA	NA
AT1G05137	0	NA	NA	NA	NA	NA
AT1G05140	16.2849	-0.167821	0.335305	-0.500502	0.616721	NA
AT1G05143	0	NA	NA	NA	NA	NA
AT1G05147	0.898494	-1.27903	1.38894	-0.920866	0.357121	NA
AT1G05150	109.099	0.309458	0.135883	2.27738	0.0227633	0.267258
AT1G05153	0	NA	NA	NA	NA	NA
AT1G05160	7.66249	0.527461	0.47685	1.10614	0.268668	NA
AT1G05163	0	NA	NA	NA	NA	NA
AT1G05170	22.744	0.497246	0.285537	1.74144	0.0816065	0.490142
AT1G05173	0	NA	NA	NA	NA	NA
AT1G05177	0	NA	NA	NA	NA	NA
AT1G05180	14.7231	0.16058	0.326385	0.491996	0.622722	NA
AT1G05183	0.0497319	0.326063	3.81693	0.0854254	0.931923	NA
AT1G05187	0	NA	NA	NA	NA	NA
AT1G05190	2.19752	0.400365	0.839831	0.476722	0.63356	NA
AT1G05193	0	NA	NA	NA	NA	NA
AT1G05197	0	NA	NA	NA	NA	NA
AT1G05200	0	NA	NA	NA	NA	NA
AT1G05203	0	NA	NA	NA	NA	NA
AT1G05205	5.75361	0.117782	0.531747	0.221501	0.824703	NA
AT1G05207	0	NA	NA	NA	NA	NA
AT1G05210	0	NA	NA	NA	NA	NA
AT1G05213	0.242936	0	2.69174	0	1	NA
AT1G05217	0	NA	NA	NA	NA	NA
AT1G05220	0	NA	NA	NA	NA	NA
AT1G05223	0	NA	NA	NA	NA	NA
AT1G05227	0	NA	NA	NA	NA	NA
AT1G05230	4.91575	0.052106	0.606145	0.0859629	0.931496	NA
AT1G05233	0	NA	NA	NA	NA	NA
AT1G05237	0	NA	NA	NA	NA	NA
AT1G05240	0	NA	NA	NA	NA	NA
AT1G05243	0	NA	NA	NA	NA	NA
AT1G05247	0	NA	NA	NA	NA	NA
AT1G05250	0	NA	NA	NA	NA	NA
AT1G05253	0	NA	NA	NA	NA	NA
AT1G05257	0.828108	0.96622	1.27678	0.756761	0.449193	NA
AT1G05260	0	NA	NA	NA	NA	NA
AT1G05263	0.162412	0.326068	3.07816	0.10593	0.915638	NA
AT1G05267	0	NA	NA	NA	NA	NA
AT1G05270	42.1526	-0.455799	0.209503	-2.17561	0.0295842	0.305459
AT1G05273	2.74574	0.89321	0.752349	1.18723	0.235138	NA
AT1G05277	0	NA	NA	NA	NA	NA
AT1G05280	0	NA	NA	NA	NA	NA
AT1G05283	0	NA	NA	NA	NA	NA
AT1G05287	0.151564	0.326067	3.15439	0.103369	0.91767	NA
AT1G05290	0	NA	NA	NA	NA	NA
AT1G05291	0	NA	NA	NA	NA	NA
AT1G05293	0	NA	NA	NA	NA	NA
AT1G05297	0.0583619	0.326063	3.81693	0.0854254	0.931923	NA
AT1G05300	2.29663	0.0587806	0.80469	0.0730475	0.941768	NA
AT1G05303	0	NA	NA	NA	NA	NA
AT1G05307	0	NA	NA	NA	NA	NA
AT1G05310	0.0696974	1.76873	3.81693	0.46339	0.643085	NA
AT1G05313	0.0986099	0	3.81693	0	1	NA
AT1G05317	0	NA	NA	NA	NA	NA
AT1G05320	0.242221	-0.32841	2.45271	-0.133897	0.893484	NA
AT1G05323	0	NA	NA	NA	NA	NA
AT1G05327	0	NA	NA	NA	NA	NA
AT1G05330	2.44881	0.369985	0.767982	0.481762	0.629975	NA
AT1G05333	9.77256	-0.00824717	0.418754	-0.0196946	0.984287	NA
AT1G05337	0	NA	NA	NA	NA	NA
AT1G05340	606.18	-0.280709	0.1023	-2.74397	0.00607011	0.121485
AT1G05343	0	NA	NA	NA	NA	NA
AT1G05347	1.27243	0.575677	1.07997	0.533047	0.594001	NA
AT1G05350	1.61122	0.745074	1.05705	0.704864	0.480895	NA
AT1G05353	0	NA	NA	NA	NA	NA
AT1G05357	0	NA	NA	NA	NA	NA
AT1G05360	2.79779	-0.0815203	0.745383	-0.109367	0.912911	NA
AT1G05363	0	NA	NA	NA	NA	NA
AT1G05367	0	NA	NA	NA	NA	NA
AT1G05370	0.0696974	1.76873	3.81693	0.46339	0.643085	NA
AT1G05373	0	NA	NA	NA	NA	NA
AT1G05377	0	NA	NA	NA	NA	NA
AT1G05380	55.5852	-0.306999	0.191735	-1.60116	0.109341	0.557094
AT1G05383	0	NA	NA	NA	NA	NA
AT1G05385	6.50608	0.536119	0.503757	1.06424	0.287219	NA
AT1G05387	0	NA	NA	NA	NA	NA
AT1G05390	0	NA	NA	NA	NA	NA
AT1G05397	1.01035	0.834036	1.28081	0.651178	0.514932	NA
AT1G05400	5.53645	0.329719	0.529652	0.622519	0.533601	NA
AT1G05407	0	NA	NA	NA	NA	NA
AT1G05410	13.6698	-0.0106689	0.352444	-0.0302713	0.975851	NA
AT1G05413	0	NA	NA	NA	NA	NA
AT1G05417	0	NA	NA	NA	NA	NA
AT1G05420	2.58704	0.461273	0.839541	0.549435	0.582707	NA
AT1G05423	0	NA	NA	NA	NA	NA
AT1G05427	0	NA	NA	NA	NA	NA
AT1G05430	6.23005	-0.215296	0.548411	-0.392581	0.694629	NA
AT1G05433	0	NA	NA	NA	NA	NA
AT1G05440	0	NA	NA	NA	NA	NA
AT1G05443	0	NA	NA	NA	NA	NA
AT1G05447	0	NA	NA	NA	NA	NA
AT1G05450	0	NA	NA	NA	NA	NA
AT1G05453	0	NA	NA	NA	NA	NA
AT1G05460	3.00469	1.02551	0.740607	1.38468	0.166149	NA
AT1G05463	0	NA	NA	NA	NA	NA
AT1G05467	0	NA	NA	NA	NA	NA
AT1G05470	0.0898467	-0.334864	3.80492	-0.0880082	0.92987	NA
AT1G05473	0	NA	NA	NA	NA	NA
AT1G05477	0	NA	NA	NA	NA	NA
AT1G05483	0.523067	-0.539945	1.85231	-0.291497	0.770671	NA
AT1G05487	0	NA	NA	NA	NA	NA
AT1G05490	0	NA	NA	NA	NA	NA
AT1G05493	0	NA	NA	NA	NA	NA
AT1G05497	0	NA	NA	NA	NA	NA
AT1G05500	44.6982	0.286843	0.193134	1.4852	0.13749	0.599565
AT1G05507	0	NA	NA	NA	NA	NA
AT1G05510	8477.02	0.200347	0.0526927	3.80218	0.000143426	0.0085529
AT1G05517	0	NA	NA	NA	NA	NA
AT1G05520	16.7723	-0.113273	0.326036	-0.347424	0.728273	NA
AT1G05523	6.26266	-0.148974	0.501327	-0.29716	0.766344	NA
AT1G05527	0	NA	NA	NA	NA	NA
AT1G05530	0	NA	NA	NA	NA	NA
AT1G05533	0	NA	NA	NA	NA	NA
AT1G05537	0	NA	NA	NA	NA	NA
AT1G05540	0	NA	NA	NA	NA	NA
AT1G05543	0	NA	NA	NA	NA	NA
AT1G05547	0	NA	NA	NA	NA	NA
AT1G05550	0.0368922	0.326063	3.81693	0.0854254	0.931923	NA
AT1G05553	0.0368922	0.326063	3.81693	0.0854254	0.931923	NA
AT1G05557	0.220685	1.04742	2.77446	0.377521	0.705786	NA
AT1G05560	45.0143	0.327003	0.188482	1.73493	0.0827538	0.491977
AT1G05562	1.96125	-1.16438	0.972463	-1.19735	0.231169	NA
AT1G05563	0	NA	NA	NA	NA	NA
AT1G05567	0	NA	NA	NA	NA	NA
AT1G05570	0.126739	-0.797606	3.33606	-0.239086	0.811039	NA
AT1G05575	0.0952541	-0.335129	3.72183	-0.0900442	0.928252	NA
AT1G05577	0	NA	NA	NA	NA	NA
AT1G05580	7.57505	0.511506	0.526467	0.971584	0.331258	NA
AT1G05583	0	NA	NA	NA	NA	NA
AT1G05587	0	NA	NA	NA	NA	NA
AT1G05590	0.55942	2.87114	1.86353	1.5407	0.12339	NA
AT1G05593	0	NA	NA	NA	NA	NA
AT1G05597	0	NA	NA	NA	NA	NA
AT1G05600	4.9108	0.250653	0.543039	0.461575	0.644386	NA
AT1G05603	0	NA	NA	NA	NA	NA
AT1G05607	0	NA	NA	NA	NA	NA
AT1G05610	0	NA	NA	NA	NA	NA
AT1G05613	0	NA	NA	NA	NA	NA
AT1G05615	0	NA	NA	NA	NA	NA
AT1G05617	0	NA	NA	NA	NA	NA
AT1G05620	0.495429	-0.597403	1.68537	-0.354463	0.722992	NA
AT1G05623	0	NA	NA	NA	NA	NA
AT1G05630	0	NA	NA	NA	NA	NA
AT1G05633	0	NA	NA	NA	NA	NA
AT1G05640	0.0865805	1.76873	3.81693	0.46339	0.643085	NA
AT1G05643	0	NA	NA	NA	NA	NA
AT1G05647	0	NA	NA	NA	NA	NA
AT1G05650	0	NA	NA	NA	NA	NA
AT1G05653	0	NA	NA	NA	NA	NA
AT1G05657	0	NA	NA	NA	NA	NA
AT1G05660	0	NA	NA	NA	NA	NA
AT1G05663	0	NA	NA	NA	NA	NA
AT1G05667	0	NA	NA	NA	NA	NA
AT1G05670	3.49321	0.106981	0.699299	0.152983	0.878412	NA
AT1G05673	0	NA	NA	NA	NA	NA
AT1G05675	0.270994	0.259962	2.25218	0.115427	0.908107	NA
AT1G05680	245.834	0.0789251	0.112845	0.699414	0.484293	0.85868
AT1G05683	0	NA	NA	NA	NA	NA
AT1G05687	0	NA	NA	NA	NA	NA
AT1G05690	21.5495	0.0329387	0.270013	0.121989	0.902908	0.987681
AT1G05693	0	NA	NA	NA	NA	NA
AT1G05697	0	NA	NA	NA	NA	NA
AT1G05700	0.0497319	0.326063	3.81693	0.0854254	0.931923	NA
AT1G05703	0.0368922	0.326063	3.81693	0.0854254	0.931923	NA
AT1G05707	0	NA	NA	NA	NA	NA
AT1G05710	22.3339	-0.169835	0.290122	-0.585391	0.558285	0.891181
AT1G05713	0	NA	NA	NA	NA	NA
AT1G05717	0	NA	NA	NA	NA	NA
AT1G05720	23.3687	0.301844	0.260089	1.16054	0.245828	0.718161
AT1G05723	0	NA	NA	NA	NA	NA
AT1G05727	0	NA	NA	NA	NA	NA
AT1G05730	14.5113	-0.434988	0.341404	-1.27412	0.202622	NA
AT1G05733	0	NA	NA	NA	NA	NA
AT1G05737	0	NA	NA	NA	NA	NA
AT1G05740	0.0696974	1.76873	3.81693	0.46339	0.643085	NA
AT1G05747	0	NA	NA	NA	NA	NA
AT1G05750	9.24556	0.629988	0.423799	1.48653	0.13714	NA
AT1G05753	0.0368922	0.326063	3.81693	0.0854254	0.931923	NA
AT1G05757	0	NA	NA	NA	NA	NA
AT1G05760	0	NA	NA	NA	NA	NA
AT1G05763	0	NA	NA	NA	NA	NA
AT1G05767	0	NA	NA	NA	NA	NA
AT1G05770	0	NA	NA	NA	NA	NA
AT1G05773	0	NA	NA	NA	NA	NA
AT1G05777	0	NA	NA	NA	NA	NA
AT1G05780	12.7128	-0.434004	0.363203	-1.19494	0.232112	NA
AT1G05783	0	NA	NA	NA	NA	NA
AT1G05785	19.4893	-0.578516	0.287113	-2.01494	0.0439106	0.368597
AT1G05787	0.0529545	0.326063	3.81693	0.0854254	0.931923	NA
AT1G05790	17.8841	0.100101	0.30931	0.323627	0.74622	0.94046
AT1G05793	0	NA	NA	NA	NA	NA
AT1G05797	0	NA	NA	NA	NA	NA
AT1G05800	0	NA	NA	NA	NA	NA
AT1G05803	0	NA	NA	NA	NA	NA
AT1G05805	0.0497319	0.326063	3.81693	0.0854254	0.931923	NA
AT1G05807	0	NA	NA	NA	NA	NA
AT1G05810	4.40227	-0.752349	0.67118	-1.12093	0.262316	NA
AT1G05813	0	NA	NA	NA	NA	NA
AT1G05817	0	NA	NA	NA	NA	NA
AT1G05820	2.96135	0.403894	0.674035	0.599219	0.549027	NA
AT1G05823	0	NA	NA	NA	NA	NA
AT1G05827	0	NA	NA	NA	NA	NA
AT1G05830	4.66311	-0.952975	0.615382	-1.54859	0.12148	NA
AT1G05833	0	NA	NA	NA	NA	NA
AT1G05835	0.585333	0.769459	1.79565	0.428512	0.668278	NA
AT1G05837	0.164001	1.04741	3.06761	0.341442	0.732771	NA
AT1G05840	27.1868	-0.0826848	0.254092	-0.325413	0.744868	0.940121
AT1G05843	0	NA	NA	NA	NA	NA
AT1G05847	0	NA	NA	NA	NA	NA
AT1G05850	38.8717	0.117913	0.216302	0.545131	0.585663	0.899741
AT1G05853	1.47444	0.398502	1.06525	0.374093	0.708335	NA
AT1G05857	0	NA	NA	NA	NA	NA
AT1G05860	16.2941	-0.0152988	0.316513	-0.0483355	0.961449	NA
AT1G05863	0	NA	NA	NA	NA	NA
AT1G05867	0	NA	NA	NA	NA	NA
AT1G05870	1.50461	-0.706605	1.04236	-0.677887	0.497843	NA
AT1G05873	0.0865805	1.76873	3.81693	0.46339	0.643085	NA
AT1G05880	0	NA	NA	NA	NA	NA
AT1G05887	0	NA	NA	NA	NA	NA
AT1G05890	76.2183	-0.442722	0.149564	-2.96009	0.00307549	0.0795273
AT1G05893	0	NA	NA	NA	NA	NA
AT1G05894	2.8214	-0.462679	0.826012	-0.560136	0.575387	NA
AT1G05897	0	NA	NA	NA	NA	NA
AT1G05900	5.46997	-0.754518	0.560856	-1.3453	0.178529	NA
AT1G05903	0	NA	NA	NA	NA	NA
AT1G05907	0.266917	1.76875	2.63508	0.671233	0.502072	NA
AT1G05910	10.0705	0.510696	0.378831	1.34808	0.177631	NA
AT1G05913	0.292579	1.76876	2.52635	0.700124	0.48385	NA
AT1G05917	0	NA	NA	NA	NA	NA
AT1G05920	0.246168	-0.559897	2.20593	-0.253814	0.799639	NA
AT1G05927	0	NA	NA	NA	NA	NA
AT1G05930	0	NA	NA	NA	NA	NA
AT1G05933	0.108084	0	3.81693	0	1	NA
AT1G05937	2.00549	-0.10276	0.964462	-0.106546	0.915149	NA
AT1G05940	31.1578	-0.00393727	0.245566	-0.0160335	0.987208	0.997898
AT1G05943	0	NA	NA	NA	NA	NA
AT1G05947	0.105909	-0.526158	3.80337	-0.13834	0.889972	NA
AT1G05950	0.0368922	0.326063	3.81693	0.0854254	0.931923	NA
AT1G05953	0	NA	NA	NA	NA	NA
AT1G05957	0	NA	NA	NA	NA	NA
AT1G05960	29.2338	-0.420008	0.257058	-1.63391	0.102279	0.541542
AT1G05963	0	NA	NA	NA	NA	NA
AT1G05967	0	NA	NA	NA	NA	NA
AT1G05970	5.22906	0.409172	0.528687	0.77394	0.438966	NA
AT1G05973	0.0368922	0.326063	3.81693	0.0854254	0.931923	NA
AT1G05977	0	NA	NA	NA	NA	NA
AT1G05980	0	NA	NA	NA	NA	NA
AT1G05983	0	NA	NA	NA	NA	NA
AT1G05987	0	NA	NA	NA	NA	NA
AT1G05990	0	NA	NA	NA	NA	NA
AT1G05993	0.148209	-0.98974	2.83538	-0.349068	0.727038	NA
AT1G05997	0	NA	NA	NA	NA	NA
AT1G06000	2.58502	0.343536	0.765614	0.448707	0.653643	NA
AT1G06002	0.820808	0.726485	1.45515	0.49925	0.617603	NA
AT1G06003	0	NA	NA	NA	NA	NA
AT1G06007	0	NA	NA	NA	NA	NA
AT1G06010	34.9303	0.290987	0.219253	1.32717	0.184451	0.651887
AT1G06013	0	NA	NA	NA	NA	NA
AT1G06017	0	NA	NA	NA	NA	NA
AT1G06020	0.215366	-0.472071	2.56792	-0.183834	0.854144	NA
AT1G06023	0	NA	NA	NA	NA	NA
AT1G06027	0	NA	NA	NA	NA	NA
AT1G06030	0	NA	NA	NA	NA	NA
AT1G06033	2.67686	0.787483	0.720091	1.09359	0.274135	NA
AT1G06037	0	NA	NA	NA	NA	NA
AT1G06040	6.18499	0.0168837	0.502755	0.0335825	0.97321	NA
AT1G06043	0	NA	NA	NA	NA	NA
AT1G06045	0	NA	NA	NA	NA	NA
AT1G06047	0	NA	NA	NA	NA	NA
AT1G06050	3.41696	0.223972	0.696126	0.321741	0.747649	NA
AT1G06053	0	NA	NA	NA	NA	NA
AT1G06057	0	NA	NA	NA	NA	NA
AT1G06060	19.4494	-0.0106096	0.310421	-0.034178	0.972735	0.99406
AT1G06063	0	NA	NA	NA	NA	NA
AT1G06067	0	NA	NA	NA	NA	NA
AT1G06070	27.4877	0.054405	0.244209	0.222781	0.823706	0.965412
AT1G06073	0	NA	NA	NA	NA	NA
AT1G06080	0	NA	NA	NA	NA	NA
AT1G06083	0.810459	0.594154	1.42395	0.417257	0.676491	NA
AT1G06087	6.28842	0.722961	0.528744	1.36732	0.171525	NA
AT1G06090	0	NA	NA	NA	NA	NA
AT1G06093	0.0583619	0.326063	3.81693	0.0854254	0.931923	NA
AT1G06097	0.0529545	0.326063	3.81693	0.0854254	0.931923	NA
AT1G06100	0	NA	NA	NA	NA	NA
AT1G06103	0	NA	NA	NA	NA	NA
AT1G06110	165.007	-0.171277	0.130144	-1.31606	0.188155	0.656855
AT1G06113	0	NA	NA	NA	NA	NA
AT1G06117	0	NA	NA	NA	NA	NA
AT1G06120	0	NA	NA	NA	NA	NA
AT1G06123	0	NA	NA	NA	NA	NA
AT1G06127	0	NA	NA	NA	NA	NA
AT1G06130	40.6005	-0.341823	0.21472	-1.59194	0.111398	0.561279
AT1G06133	0	NA	NA	NA	NA	NA
AT1G06135	0	NA	NA	NA	NA	NA
AT1G06137	0	NA	NA	NA	NA	NA
AT1G06140	1.1025	-0.15304	1.1024	-0.138824	0.889589	NA
AT1G06143	1.16273	0.0750968	1.1492	0.065347	0.947898	NA
AT1G06147	0	NA	NA	NA	NA	NA
AT1G06148	0.0497319	0.326063	3.81693	0.0854254	0.931923	NA
AT1G06150	3.09318	0.402635	0.739473	0.544489	0.586105	NA
AT1G06153	0	NA	NA	NA	NA	NA
AT1G06157	0	NA	NA	NA	NA	NA
AT1G06160	0	NA	NA	NA	NA	NA
AT1G06163	0	NA	NA	NA	NA	NA
AT1G06170	0	NA	NA	NA	NA	NA
AT1G06173	0	NA	NA	NA	NA	NA
AT1G06177	0	NA	NA	NA	NA	NA
AT1G06180	0.119429	1.04741	3.43612	0.304823	0.760501	NA
AT1G06187	0	NA	NA	NA	NA	NA
AT1G06190	49.1254	0.114802	0.194027	0.591683	0.554063	0.890125
AT1G06197	0.202527	-0.341749	2.6063	-0.131124	0.895677	NA
AT1G06200	88.2697	-0.0247374	0.156756	-0.157808	0.874608	0.977761
AT1G06203	0	NA	NA	NA	NA	NA
AT1G06207	0	NA	NA	NA	NA	NA
AT1G06210	67.0525	0.0716385	0.174005	0.411703	0.680557	0.925786
AT1G06213	0	NA	NA	NA	NA	NA
AT1G06217	0	NA	NA	NA	NA	NA
AT1G06220	44.2107	-0.0718711	0.199707	-0.359883	0.718935	0.931829
AT1G06225	0	NA	NA	NA	NA	NA
AT1G06227	0.543371	-0.442717	1.86219	-0.23774	0.812083	NA
AT1G06230	128.118	0.122031	0.143042	0.853112	0.393597	0.810494
AT1G06233	4.00952	0.201194	0.652642	0.308276	0.757872	NA
AT1G06237	3.63544	1.57158	0.768996	2.04367	0.0409857	NA
AT1G06240	0.733821	-1.95631	1.47421	-1.32702	0.184503	NA
AT1G06243	3.41495	0.60608	0.676011	0.896554	0.369957	NA
AT1G06247	0.0865805	1.76873	3.81693	0.46339	0.643085	NA
AT1G06250	0.11268	0	3.81693	0	1	NA
AT1G06253	0	NA	NA	NA	NA	NA
AT1G06257	0	NA	NA	NA	NA	NA
AT1G06260	0	NA	NA	NA	NA	NA
AT1G06263	0.108084	0	3.81693	0	1	NA
AT1G06265	3.72758	-1.15345	0.715013	-1.61319	0.106704	NA
AT1G06267	0.273719	0.326074	2.39745	0.136009	0.891814	NA
AT1G06270	8.16084	0.0365382	0.469755	0.0777814	0.938002	NA
AT1G06273	0.0696974	1.76873	3.81693	0.46339	0.643085	NA
AT1G06277	0	NA	NA	NA	NA	NA
AT1G06280	0	NA	NA	NA	NA	NA
AT1G06283	0.164001	1.04741	3.06761	0.341442	0.732771	NA
AT1G06287	0	NA	NA	NA	NA	NA
AT1G06290	120.975	-0.108852	0.134789	-0.807572	0.419337	0.824127
AT1G06293	0	NA	NA	NA	NA	NA
AT1G06297	0	NA	NA	NA	NA	NA
AT1G06303	0	NA	NA	NA	NA	NA
AT1G06307	0	NA	NA	NA	NA	NA
AT1G06310	0	NA	NA	NA	NA	NA
AT1G06313	0.108084	0	3.81693	0	1	NA
AT1G06317	0	NA	NA	NA	NA	NA
AT1G06320	0.253036	-0.40048	2.42481	-0.16516	0.868818	NA
AT1G06323	0.477238	1.12174	1.67535	0.669553	0.503143	NA
AT1G06327	0	NA	NA	NA	NA	NA
AT1G06330	0	NA	NA	NA	NA	NA
AT1G06333	0	NA	NA	NA	NA	NA
AT1G06337	0	NA	NA	NA	NA	NA
AT1G06340	0	NA	NA	NA	NA	NA
AT1G06343	0	NA	NA	NA	NA	NA
AT1G06347	0	NA	NA	NA	NA	NA
AT1G06350	0	NA	NA	NA	NA	NA
AT1G06353	0	NA	NA	NA	NA	NA
AT1G06357	0	NA	NA	NA	NA	NA
AT1G06360	0	NA	NA	NA	NA	NA
AT1G06363	0	NA	NA	NA	NA	NA
AT1G06370	4.95733	-0.668016	0.582431	-1.14694	0.251405	NA
AT1G06373	0	NA	NA	NA	NA	NA
AT1G06377	0	NA	NA	NA	NA	NA
AT1G06380	10.9483	0.0172757	0.414067	0.0417218	0.96672	NA
AT1G06383	0	NA	NA	NA	NA	NA
AT1G06387	0	NA	NA	NA	NA	NA
AT1G06390	7.91737	-0.577776	0.481307	-1.20043	0.229972	NA
AT1G06393	0	NA	NA	NA	NA	NA
AT1G06397	0	NA	NA	NA	NA	NA
AT1G06400	135.866	-0.0829297	0.116567	-0.711435	0.476815	0.854909
AT1G06403	0	NA	NA	NA	NA	NA
AT1G06407	0	NA	NA	NA	NA	NA
AT1G06410	52.0547	-0.35911	0.197508	-1.81821	0.0690323	0.454819
AT1G06413	0	NA	NA	NA	NA	NA
AT1G06417	0	NA	NA	NA	NA	NA
AT1G06420	0.123516	-0.766919	3.36623	-0.227827	0.819781	NA
AT1G06423	0.754651	2.03663	1.52872	1.33224	0.182781	NA
AT1G06427	0	NA	NA	NA	NA	NA
AT1G06430	31.838	0.0155239	0.226755	0.0684613	0.945418	0.991214
AT1G06433	0	NA	NA	NA	NA	NA
AT1G06437	0	NA	NA	NA	NA	NA
AT1G06440	2.22326	0.844762	0.793925	1.06403	0.287314	NA
AT1G06443	0	NA	NA	NA	NA	NA
AT1G06447	0	NA	NA	NA	NA	NA
AT1G06450	23.1562	0.383188	0.271942	1.40908	0.158812	0.630715
AT1G06453	0	NA	NA	NA	NA	NA
AT1G06457	0.383283	1.04742	2.08135	0.503242	0.614794	NA
AT1G06460	7.00974	-0.0368423	0.490763	-0.0750714	0.940158	NA
AT1G06463	13.2451	0.746849	0.386661	1.93153	0.0534169	NA
AT1G06467	0	NA	NA	NA	NA	NA
AT1G06470	1.94225	-0.859829	0.910333	-0.944522	0.344903	NA
AT1G06473	2.46077	0.508041	0.826007	0.615057	0.538517	NA
AT1G06475	0	NA	NA	NA	NA	NA
AT1G06480	0	NA	NA	NA	NA	NA
AT1G06483	0	NA	NA	NA	NA	NA
AT1G06487	0	NA	NA	NA	NA	NA
AT1G06490	0.0696974	1.76873	3.81693	0.46339	0.643085	NA
AT1G06493	0	NA	NA	NA	NA	NA
AT1G06497	0	NA	NA	NA	NA	NA
AT1G06500	12.2665	-0.30891	0.358675	-0.861253	0.389099	NA
AT1G06507	0	NA	NA	NA	NA	NA
AT1G06510	5.66052	0.300594	0.513234	0.585687	0.558086	NA
AT1G06513	0	NA	NA	NA	NA	NA
AT1G06515	8.16869	-0.467757	0.450712	-1.03782	0.299355	NA
AT1G06517	0	NA	NA	NA	NA	NA
AT1G06520	4.89854	-0.222407	0.552617	-0.402461	0.687345	NA
AT1G06527	0	NA	NA	NA	NA	NA
AT1G06530	43.6497	0.0678016	0.211733	0.320223	0.7488	0.94087
AT1G06533	0	NA	NA	NA	NA	NA
AT1G06537	0.19722	0	3.21343	0	1	NA
AT1G06540	2.42453	0.363582	0.802614	0.452997	0.650551	NA
AT1G06543	0	NA	NA	NA	NA	NA
AT1G06547	2.29023	1.3502	0.931171	1.45	0.147059	NA
AT1G06550	0.470967	-0.614112	1.81156	-0.338996	0.734613	NA
AT1G06553	7.6798	-0.0634443	0.570424	-0.111223	0.911439	NA
AT1G06557	0	NA	NA	NA	NA	NA
AT1G06560	3.30323	-0.229533	0.699565	-0.328109	0.742829	NA
AT1G06567	0	NA	NA	NA	NA	NA
AT1G06570	113.741	0.217354	0.15019	1.4472	0.147842	0.618016
AT1G06573	0.801958	0.0240406	1.36055	0.0176698	0.985902	NA
AT1G06577	0	NA	NA	NA	NA	NA
AT1G06580	0.651635	-0.942689	1.61514	-0.583657	0.559451	NA
AT1G06583	0	NA	NA	NA	NA	NA
AT1G06587	0.574304	0.587749	1.58285	0.371324	0.710397	NA
AT1G06590	2.75643	-0.327917	0.762292	-0.430172	0.66707	NA
AT1G06593	0	NA	NA	NA	NA	NA
AT1G06603	0	NA	NA	NA	NA	NA
AT1G06607	0	NA	NA	NA	NA	NA
AT1G06610	0	NA	NA	NA	NA	NA
AT1G06613	0.0529545	0.326063	3.81693	0.0854254	0.931923	NA
AT1G06617	0	NA	NA	NA	NA	NA
AT1G06620	0	NA	NA	NA	NA	NA
AT1G06627	0	NA	NA	NA	NA	NA
AT1G06630	45.0212	0.175423	0.205753	0.852591	0.393886	0.810565
AT1G06633	0	NA	NA	NA	NA	NA
AT1G06637	0	NA	NA	NA	NA	NA
AT1G06640	0.388526	-0.912868	1.92038	-0.475359	0.634531	NA
AT1G06645	52.9402	0.0671604	0.177845	0.377635	0.705702	0.931331
AT1G06650	23.6357	0.118112	0.287881	0.410282	0.681599	0.926126
AT1G06657	0	NA	NA	NA	NA	NA
AT1G06660	0	NA	NA	NA	NA	NA
AT1G06663	0	NA	NA	NA	NA	NA
AT1G06667	0.164951	0.381225	2.78155	0.137055	0.890987	NA
AT1G06670	13.2711	-0.42466	0.359892	-1.17996	0.238015	NA
AT1G06673	0	NA	NA	NA	NA	NA
AT1G06677	0	NA	NA	NA	NA	NA
AT1G06680	11.5505	-0.460709	0.397811	-1.15811	0.246819	NA
AT1G06683	0	NA	NA	NA	NA	NA
AT1G06687	0.122652	1.04741	3.40306	0.307784	0.758247	NA
AT1G06690	20.398	-0.135611	0.296414	-0.457507	0.647307	0.917605
AT1G06693	0	NA	NA	NA	NA	NA
AT1G06697	0	NA	NA	NA	NA	NA
AT1G06700	19.8383	-0.0741061	0.284124	-0.260823	0.794229	0.956807
AT1G06703	0	NA	NA	NA	NA	NA
AT1G06707	0	NA	NA	NA	NA	NA
AT1G06710	2.69949	-0.0114795	0.736933	-0.0155774	0.987572	NA
AT1G06713	0	NA	NA	NA	NA	NA
AT1G06717	0	NA	NA	NA	NA	NA
AT1G06720	16.9229	-0.102909	0.356479	-0.288683	0.772824	NA
AT1G06723	0	NA	NA	NA	NA	NA
AT1G06727	0	NA	NA	NA	NA	NA
AT1G06730	6.84776	-0.138408	0.48909	-0.28299	0.777185	NA
AT1G06733	0	NA	NA	NA	NA	NA
AT1G06737	0	NA	NA	NA	NA	NA
AT1G06740	0.303461	0.373617	2.17962	0.171414	0.863898	NA
AT1G06743	0	NA	NA	NA	NA	NA
AT1G06747	0	NA	NA	NA	NA	NA
AT1G06750	0.517905	1.64595	1.72649	0.953346	0.340415	NA
AT1G06753	0.0583619	0.326063	3.81693	0.0854254	0.931923	NA
AT1G06757	0.0583619	0.326063	3.81693	0.0854254	0.931923	NA
AT1G06760	79.6943	0.377645	0.176935	2.13437	0.0328127	0.321741
AT1G06770	5.67653	0.0976548	0.530346	0.184134	0.853908	NA
AT1G06773	0	NA	NA	NA	NA	NA
AT1G06777	0	NA	NA	NA	NA	NA
AT1G06780	4.6902	0.0479345	0.623569	0.0768712	0.938726	NA
AT1G06783	0	NA	NA	NA	NA	NA
AT1G06787	0	NA	NA	NA	NA	NA
AT1G06790	5.60311	0.24735	0.529011	0.46757	0.640092	NA
AT1G06797	0	NA	NA	NA	NA	NA
AT1G06800	3.21481	0.451391	0.675003	0.668725	0.503671	NA
AT1G06810	0.0866241	-0.33485	3.80954	-0.0878977	0.929958	NA
AT1G06817	0	NA	NA	NA	NA	NA
AT1G06820	4.02215	-0.654916	0.601308	-1.08915	0.276087	NA
AT1G06823	0	NA	NA	NA	NA	NA
AT1G06827	0	NA	NA	NA	NA	NA
AT1G06830	0	NA	NA	NA	NA	NA
AT1G06837	0	NA	NA	NA	NA	NA
AT1G06840	1.60867	0.716112	1.19994	0.596788	0.550649	NA
AT1G06850	0.162323	1.76874	3.42448	0.516498	0.605506	NA
AT1G06853	0	NA	NA	NA	NA	NA
AT1G06857	0	NA	NA	NA	NA	NA
AT1G06860	0	NA	NA	NA	NA	NA
AT1G06863	0	NA	NA	NA	NA	NA
AT1G06867	0	NA	NA	NA	NA	NA
AT1G06870	2.95599	-0.789172	0.790092	-0.998836	0.317874	NA
AT1G06873	0	NA	NA	NA	NA	NA
AT1G06877	0	NA	NA	NA	NA	NA
AT1G06880	0	NA	NA	NA	NA	NA
AT1G06883	0	NA	NA	NA	NA	NA
AT1G06890	33.4987	0.0863003	0.227449	0.379427	0.704371	0.931331
AT1G06897	0	NA	NA	NA	NA	NA
AT1G06900	8.69913	-0.234196	0.468091	-0.500321	0.616849	NA
AT1G06907	0	NA	NA	NA	NA	NA
AT1G06910	7.23171	0.0141026	0.460296	0.030638	0.975558	NA
AT1G06913	0	NA	NA	NA	NA	NA
AT1G06917	0	NA	NA	NA	NA	NA
AT1G06920	0	NA	NA	NA	NA	NA
AT1G06923	0	NA	NA	NA	NA	NA
AT1G06925	0.0368922	0.326063	3.81693	0.0854254	0.931923	NA
AT1G06927	0	NA	NA	NA	NA	NA
AT1G06930	0	NA	NA	NA	NA	NA
AT1G06933	0	NA	NA	NA	NA	NA
AT1G06937	0	NA	NA	NA	NA	NA
AT1G06943	0	NA	NA	NA	NA	NA
AT1G06947	0	NA	NA	NA	NA	NA
AT1G06950	60.1009	-0.0319372	0.174045	-0.183499	0.854406	0.971808
AT1G06953	0	NA	NA	NA	NA	NA
AT1G06957	0	NA	NA	NA	NA	NA
AT1G06960	6.90307	-1.06865	0.541051	-1.97513	0.0482535	NA
AT1G06963	0	NA	NA	NA	NA	NA
AT1G06967	0	NA	NA	NA	NA	NA
AT1G06970	0.283872	-1.02181	2.3339	-0.437811	0.661523	NA
AT1G06973	0	NA	NA	NA	NA	NA
AT1G06977	0	NA	NA	NA	NA	NA
AT1G06980	0	NA	NA	NA	NA	NA
AT1G06983	0	NA	NA	NA	NA	NA
AT1G06987	0	NA	NA	NA	NA	NA
AT1G06990	0	NA	NA	NA	NA	NA
AT1G06993	0	NA	NA	NA	NA	NA
AT1G06997	0	NA	NA	NA	NA	NA
AT1G07000	0.0368922	0.326063	3.81693	0.0854254	0.931923	NA
AT1G07003	0	NA	NA	NA	NA	NA
AT1G07007	0	NA	NA	NA	NA	NA
AT1G07010	0.108094	-0.488183	3.56561	-0.136914	0.891099	NA
AT1G07013	0	NA	NA	NA	NA	NA
AT1G07017	0	NA	NA	NA	NA	NA
AT1G07020	3.33002	0.362504	0.736543	0.49217	0.622599	NA
AT1G07023	0	NA	NA	NA	NA	NA
AT1G07025	0.0529545	0.326063	3.81693	0.0854254	0.931923	NA
AT1G07027	0	NA	NA	NA	NA	NA
AT1G07030	69.8383	0.0711887	0.161374	0.44114	0.659112	0.922378
AT1G07040	84.4223	0.0839127	0.150801	0.556445	0.577907	0.896491
AT1G07050	0.0497319	0.326063	3.81693	0.0854254	0.931923	NA
AT1G07060	0.398273	1.00574	1.82241	0.551872	0.581036	NA
AT1G07070	2.42507	0.385462	0.834219	0.462063	0.644036	NA
AT1G07080	623.288	0.234446	0.0747131	3.13795	0.00170136	0.0528868
AT1G07090	5.01594	-0.61458	0.599987	-1.02432	0.305683	NA
AT1G07100	0	NA	NA	NA	NA	NA
AT1G07110	27.4625	-0.264487	0.244422	-1.08209	0.279211	0.74546
AT1G07117	0	NA	NA	NA	NA	NA
AT1G07119	0.340971	1.73102	2.10446	0.822551	0.410763	NA
AT1G07120	0	NA	NA	NA	NA	NA
AT1G07123	0	NA	NA	NA	NA	NA
AT1G07127	0	NA	NA	NA	NA	NA
AT1G07128	5.67694	0.0112028	0.58063	0.0192943	0.984606	NA
AT1G07130	10.1212	-0.204441	0.427853	-0.477829	0.632772	NA
AT1G07133	0	NA	NA	NA	NA	NA
AT1G07135	6.57746	-0.365458	0.510617	-0.715719	0.474165	NA
AT1G07140	71.995	0.118596	0.16185	0.732749	0.463711	0.851304
AT1G07143	0.286653	0.928659	2.19627	0.422834	0.672416	NA
AT1G07147	0	NA	NA	NA	NA	NA
AT1G07150	50.5474	-0.231743	0.20497	-1.13062	0.258215	0.728287
AT1G07157	0	NA	NA	NA	NA	NA
AT1G07160	0.687177	0.409902	1.5706	0.260984	0.794105	NA
AT1G07163	0	NA	NA	NA	NA	NA
AT1G07167	0	NA	NA	NA	NA	NA
AT1G07170	47.0578	-0.0397095	0.186308	-0.213139	0.831218	0.965412
AT1G07173	0	NA	NA	NA	NA	NA
AT1G07175	0	NA	NA	NA	NA	NA
AT1G07177	0	NA	NA	NA	NA	NA
AT1G07180	31.3541	0.0306506	0.232772	0.131676	0.89524	0.984527
AT1G07183	0	NA	NA	NA	NA	NA
AT1G07187	0	NA	NA	NA	NA	NA
AT1G07190	0	NA	NA	NA	NA	NA
AT1G07193	0	NA	NA	NA	NA	NA
AT1G07197	0	NA	NA	NA	NA	NA
AT1G07200	0.90743	-1.06417	1.3362	-0.796413	0.425792	NA
AT1G07210	9.11684	-0.196401	0.410063	-0.478954	0.631972	NA
AT1G07220	7.39984	0.402839	0.456857	0.881762	0.377905	NA
AT1G07230	33.5929	0.368493	0.219677	1.67743	0.0934578	0.51917
AT1G07233	0	NA	NA	NA	NA	NA
AT1G07237	0	NA	NA	NA	NA	NA
AT1G07240	6.30906	-0.164736	0.52481	-0.313897	0.753599	NA
AT1G07247	0	NA	NA	NA	NA	NA
AT1G07250	1.9918	0.460243	0.881719	0.521985	0.601681	NA
AT1G07253	0	NA	NA	NA	NA	NA
AT1G07257	0	NA	NA	NA	NA	NA
AT1G07260	1.47506	0.0259578	1.03068	0.0251851	0.979907	NA
AT1G07263	0	NA	NA	NA	NA	NA
AT1G07267	0	NA	NA	NA	NA	NA
AT1G07270	0	NA	NA	NA	NA	NA
AT1G07273	0	NA	NA	NA	NA	NA
AT1G07277	0	NA	NA	NA	NA	NA
AT1G07280	2.54027	0.990306	0.91461	1.08276	0.278913	NA
AT1G07287	0	NA	NA	NA	NA	NA
AT1G07290	0.135502	0.326066	3.28288	0.099323	0.920882	NA
AT1G07293	0	NA	NA	NA	NA	NA
AT1G07297	0	NA	NA	NA	NA	NA
AT1G07300	2.4282	-0.486076	0.831256	-0.584748	0.558717	NA
AT1G07303	0	NA	NA	NA	NA	NA
AT1G07310	246.712	0.278917	0.104395	2.67174	0.00754591	0.139995
AT1G07313	0	NA	NA	NA	NA	NA
AT1G07317	0.0737844	-0.24586	3.81132	-0.0645077	0.948566	NA
AT1G07320	15.6103	0.129406	0.341341	0.379112	0.704605	NA
AT1G07323	0.0866241	-0.33485	3.80954	-0.0878977	0.929958	NA
AT1G07327	0	NA	NA	NA	NA	NA
AT1G07330	0.915601	0.454124	1.5742	0.288479	0.77298	NA
AT1G07333	0	NA	NA	NA	NA	NA
AT1G07337	0.19222	2.55925	2.88948	0.885714	0.375772	NA
AT1G07340	0	NA	NA	NA	NA	NA
AT1G07343	0	NA	NA	NA	NA	NA
AT1G07347	0	NA	NA	NA	NA	NA
AT1G07350	24.4775	0.0810093	0.265534	0.305081	0.760305	0.943974
AT1G07353	0	NA	NA	NA	NA	NA
AT1G07360	76.2577	0.186796	0.155763	1.19923	0.230437	0.703128
AT1G07367	0	NA	NA	NA	NA	NA
AT1G07370	0	NA	NA	NA	NA	NA
AT1G07373	0	NA	NA	NA	NA	NA
AT1G07380	7.08058	-0.0322409	0.480478	-0.0671017	0.946501	NA
AT1G07383	0	NA	NA	NA	NA	NA
AT1G07390	3.63063	-0.397267	0.665791	-0.596683	0.550719	NA
AT1G07393	0.162323	1.76874	3.42448	0.516498	0.605506	NA
AT1G07397	0	NA	NA	NA	NA	NA
AT1G07400	34.7514	0.515164	0.219842	2.34334	0.0191121	0.243803
AT1G07407	0	NA	NA	NA	NA	NA
AT1G07410	0.752917	-1.34185	1.60365	-0.836748	0.402734	NA
AT1G07413	0	NA	NA	NA	NA	NA
AT1G07417	0.0368922	0.326063	3.81693	0.0854254	0.931923	NA
AT1G07420	26.3532	-0.517841	0.262983	-1.9691	0.0489413	0.391498
AT1G07423	0	NA	NA	NA	NA	NA
AT1G07430	121.856	-0.0351827	0.132483	-0.265564	0.790575	0.954601
AT1G07433	0	NA	NA	NA	NA	NA
AT1G07437	0	NA	NA	NA	NA	NA
AT1G07440	0.0583619	0.326063	3.81693	0.0854254	0.931923	NA
AT1G07447	0	NA	NA	NA	NA	NA
AT1G07450	0	NA	NA	NA	NA	NA
AT1G07453	0	NA	NA	NA	NA	NA
AT1G07457	0.108094	-0.488183	3.56561	-0.136914	0.891099	NA
AT1G07460	0	NA	NA	NA	NA	NA
AT1G07463	0	NA	NA	NA	NA	NA
AT1G07467	0	NA	NA	NA	NA	NA
AT1G07470	39.3141	-0.199789	0.207793	-0.961482	0.33631	0.778428
AT1G07473	64.5073	-0.161252	0.188811	-0.854037	0.393084	0.810295
AT1G07476	0	NA	NA	NA	NA	NA
AT1G07477	0.0583619	0.326063	3.81693	0.0854254	0.931923	NA
AT1G07480	54.829	-0.0871148	0.178592	-0.487786	0.625701	0.910573
AT1G07483	0.867805	1.60696	1.54777	1.03824	0.29916	NA
AT1G07485	0	NA	NA	NA	NA	NA
AT1G07487	0	NA	NA	NA	NA	NA
AT1G07490	0	NA	NA	NA	NA	NA
AT1G07493	0.102686	-0.488783	3.63177	-0.134585	0.89294	NA
AT1G07497	0	NA	NA	NA	NA	NA
AT1G07500	179.086	0.193803	0.111171	1.74329	0.0812835	0.489944
AT1G07503	0	NA	NA	NA	NA	NA
AT1G07507	0	NA	NA	NA	NA	NA
AT1G07510	84.6322	0.1754	0.150089	1.16865	0.242546	0.715471
AT1G07513	0.450849	-1.01619	1.69956	-0.597915	0.549897	NA
AT1G07517	0	NA	NA	NA	NA	NA
AT1G07520	2.74954	0.477139	0.728545	0.65492	0.512519	NA
AT1G07523	0	NA	NA	NA	NA	NA
AT1G07527	0	NA	NA	NA	NA	NA
AT1G07530	343.764	0.194312	0.0992308	1.95818	0.0502089	0.394295
AT1G07533	0	NA	NA	NA	NA	NA
AT1G07537	0	NA	NA	NA	NA	NA
AT1G07540	1.2921	-0.162314	1.16671	-0.13912	0.889355	NA
AT1G07543	0	NA	NA	NA	NA	NA
AT1G07547	0	NA	NA	NA	NA	NA
AT1G07550	0	NA	NA	NA	NA	NA
AT1G07553	0	NA	NA	NA	NA	NA
AT1G07557	0	NA	NA	NA	NA	NA
AT1G07560	0	NA	NA	NA	NA	NA
AT1G07563	0	NA	NA	NA	NA	NA
AT1G07567	0	NA	NA	NA	NA	NA
AT1G07570	7.6655	-0.809925	0.495546	-1.63441	0.102173	NA
AT1G07573	0	NA	NA	NA	NA	NA
AT1G07580	0	NA	NA	NA	NA	NA
AT1G07583	0	NA	NA	NA	NA	NA
AT1G07587	0.229112	1.82975	2.5069	0.729885	0.46546	NA
AT1G07590	26.2453	-0.0735307	0.345444	-0.212858	0.831437	0.965412
AT1G07593	0	NA	NA	NA	NA	NA
AT1G07597	0	NA	NA	NA	NA	NA
AT1G07600	0	NA	NA	NA	NA	NA
AT1G07603	0	NA	NA	NA	NA	NA
AT1G07607	0.358848	-0.572354	1.89663	-0.301774	0.762824	NA
AT1G07610	2.59144	-1.20924	0.786909	-1.53669	0.124369	NA
AT1G07615	16.4122	-0.181613	0.301355	-0.602656	0.546738	NA
AT1G07617	0	NA	NA	NA	NA	NA
AT1G07620	0	NA	NA	NA	NA	NA
AT1G07623	0	NA	NA	NA	NA	NA
AT1G07627	0	NA	NA	NA	NA	NA
AT1G07630	4.73119	0.201991	0.608173	0.332127	0.739793	NA
AT1G07637	0	NA	NA	NA	NA	NA
AT1G07640	0	NA	NA	NA	NA	NA
AT1G07645	1179.19	-0.0726679	0.0819807	-0.886402	0.375401	0.807224
AT1G07647	0	NA	NA	NA	NA	NA
AT1G07650	1.07819	-1.53245	1.28686	-1.19084	0.233715	NA
AT1G07653	0	NA	NA	NA	NA	NA
AT1G07657	0	NA	NA	NA	NA	NA
AT1G07660	37.7927	0.0262181	0.223308	0.117407	0.906537	0.987746
AT1G07663	0	NA	NA	NA	NA	NA
AT1G07667	0	NA	NA	NA	NA	NA
AT1G07670	12.4711	0.266369	0.349312	0.762552	0.44573	NA
AT1G07673	0	NA	NA	NA	NA	NA
AT1G07680	0	NA	NA	NA	NA	NA
AT1G07683	0	NA	NA	NA	NA	NA
AT1G07690	0	NA	NA	NA	NA	NA
AT1G07693	0.836594	0.000726525	1.39414	0.000521129	0.999584	NA
AT1G07697	0	NA	NA	NA	NA	NA
AT1G07700	10.8866	0.3935	0.393525	0.999937	0.317341	NA
AT1G07702	0	NA	NA	NA	NA	NA
AT1G07703	0	NA	NA	NA	NA	NA
AT1G07705	4.0355	-0.21712	0.655459	-0.331249	0.740456	NA
AT1G07707	0	NA	NA	NA	NA	NA
AT1G07710	0	NA	NA	NA	NA	NA
AT1G07717	0	NA	NA	NA	NA	NA
AT1G07720	0	NA	NA	NA	NA	NA
AT1G07723	0	NA	NA	NA	NA	NA
AT1G07725	0.161039	0.326068	3.08739	0.105613	0.915889	NA
AT1G07728	24.0714	0.378895	0.272702	1.38941	0.164708	0.636752
AT1G07730	0	NA	NA	NA	NA	NA
AT1G07733	0	NA	NA	NA	NA	NA
AT1G07737	0.204249	1.76875	2.84212	0.622334	0.533722	NA
AT1G07740	1.52846	1.20599	1.05299	1.14531	0.252082	NA
AT1G07743	0.0368922	0.326063	3.81693	0.0854254	0.931923	NA
AT1G07745	6.83692	-0.369732	0.479827	-0.770552	0.440973	NA
AT1G07747	0	NA	NA	NA	NA	NA
AT1G07750	10.6295	0.230643	0.424703	0.54307	0.587082	NA
AT1G07753	0.144977	0.326067	3.2047	0.101746	0.918958	NA
AT1G07757	0	NA	NA	NA	NA	NA
AT1G07760	0	NA	NA	NA	NA	NA
AT1G07763	0	NA	NA	NA	NA	NA
AT1G07767	0	NA	NA	NA	NA	NA
AT1G07770	23.6384	-0.0660945	0.264264	-0.250108	0.802504	0.95912
AT1G07773	0	NA	NA	NA	NA	NA
AT1G07777	0	NA	NA	NA	NA	NA
AT1G07780	2.64361	0.34788	0.695947	0.499866	0.617169	NA
AT1G07783	0.10659	1.0474	3.58197	0.29241	0.769973	NA
AT1G07787	0	NA	NA	NA	NA	NA
AT1G07790	12.3132	0.547074	0.372298	1.46945	0.14171	NA
AT1G07793	0	NA	NA	NA	NA	NA
AT1G07795	0	NA	NA	NA	NA	NA
AT1G07800	0	NA	NA	NA	NA	NA
AT1G07803	0	NA	NA	NA	NA	NA
AT1G07807	0	NA	NA	NA	NA	NA
AT1G07810	7.91424	-0.0515117	0.438823	-0.117386	0.906554	NA
AT1G07813	0	NA	NA	NA	NA	NA
AT1G07820	34.8418	0.028875	0.219827	0.131353	0.895496	0.984527
AT1G07823	0	NA	NA	NA	NA	NA
AT1G07827	0	NA	NA	NA	NA	NA
AT1G07830	21.1652	-0.232143	0.292134	-0.794647	0.426819	0.828302
AT1G07833	0	NA	NA	NA	NA	NA
AT1G07837	0	NA	NA	NA	NA	NA
AT1G07840	28.1686	0.246385	0.246624	0.99903	0.31778	0.769626
AT1G07843	0	NA	NA	NA	NA	NA
AT1G07847	0	NA	NA	NA	NA	NA
AT1G07850	0.256426	0.326074	2.43915	0.133684	0.893653	NA
AT1G07853	0	NA	NA	NA	NA	NA
AT1G07857	0	NA	NA	NA	NA	NA
AT1G07860	0	NA	NA	NA	NA	NA
AT1G07863	0	NA	NA	NA	NA	NA
AT1G07870	7.228	0.181814	0.459833	0.395393	0.692553	NA
AT1G07873	0	NA	NA	NA	NA	NA
AT1G07877	0	NA	NA	NA	NA	NA
AT1G07880	0	NA	NA	NA	NA	NA
AT1G07883	0	NA	NA	NA	NA	NA
AT1G07885	0	NA	NA	NA	NA	NA
AT1G07887	0	NA	NA	NA	NA	NA
AT1G07890	0.652469	0.499897	1.66966	0.2994	0.764635	NA
AT1G07893	0.236107	0.462323	2.74162	0.168631	0.866087	NA
AT1G07897	0.562137	-1.26523	1.70851	-0.740544	0.45897	NA
AT1G07900	0	NA	NA	NA	NA	NA
AT1G07901	0	NA	NA	NA	NA	NA
AT1G07902	1.66413	0.87672	0.987777	0.887569	0.374773	NA
AT1G07903	0	NA	NA	NA	NA	NA
AT1G07907	0	NA	NA	NA	NA	NA
AT1G07910	11.8731	0.0246114	0.36422	0.0675729	0.946126	NA
AT1G07913	0	NA	NA	NA	NA	NA
AT1G07917	0	NA	NA	NA	NA	NA
AT1G07920	201.366	0.171641	0.111781	1.53551	0.12466	0.583369
AT1G07923	0	NA	NA	NA	NA	NA
AT1G07927	0	NA	NA	NA	NA	NA
AT1G07930	104.802	0.147339	0.143289	1.02827	0.303822	0.760986
AT1G07933	0	NA	NA	NA	NA	NA
AT1G07937	0	NA	NA	NA	NA	NA
AT1G07940	181.987	0.233674	0.119729	1.95168	0.0509761	0.39696
AT1G07943	0	NA	NA	NA	NA	NA
AT1G07947	0	NA	NA	NA	NA	NA
AT1G07950	15.0578	0.0393813	0.327595	0.120213	0.904314	NA
AT1G07957	0.756715	-1.16354	1.51161	-0.769735	0.441457	NA
AT1G07960	20.5769	-0.118373	0.282845	-0.418507	0.675577	0.924697
AT1G07963	0	NA	NA	NA	NA	NA
AT1G07967	0	NA	NA	NA	NA	NA
AT1G07970	14.2856	-0.40851	0.338596	-1.20648	0.227631	NA
AT1G07973	0	NA	NA	NA	NA	NA
AT1G07977	0	NA	NA	NA	NA	NA
AT1G07980	47.2363	-0.0423583	0.213675	-0.198237	0.84286	0.967927
AT1G07983	0	NA	NA	NA	NA	NA
AT1G07985	4608.09	0.0806249	0.0635312	1.26906	0.20442	0.669882
AT1G07987	0	NA	NA	NA	NA	NA
AT1G07990	49.1071	0.32777	0.190366	1.72179	0.0851085	0.498129
AT1G07993	0	NA	NA	NA	NA	NA
AT1G07997	0	NA	NA	NA	NA	NA
AT1G08000	8.55393	0.852517	0.429776	1.98363	0.0472971	NA
AT1G08003	0	NA	NA	NA	NA	NA
AT1G08005	0.216837	1.76875	2.78457	0.635196	0.525301	NA
AT1G08007	0	NA	NA	NA	NA	NA
AT1G08010	11.1604	0.474926	0.374848	1.26698	0.205162	NA
AT1G08013	0	NA	NA	NA	NA	NA
AT1G08017	0	NA	NA	NA	NA	NA
AT1G08023	0.461406	0.370068	2.01541	0.183619	0.854312	NA
AT1G08027	0	NA	NA	NA	NA	NA
AT1G08030	5.59788	0.109019	0.526655	0.207002	0.836008	NA
AT1G08033	0	NA	NA	NA	NA	NA
AT1G08035	0	NA	NA	NA	NA	NA
AT1G08037	0.724966	0.409897	1.35107	0.303386	0.761596	NA
AT1G08040	48.5045	-0.139444	0.184185	-0.757086	0.448999	0.839488
AT1G08043	0.11268	0	3.81693	0	1	NA
AT1G08047	0	NA	NA	NA	NA	NA
AT1G08050	58.2207	-0.302691	0.205779	-1.47095	0.141304	0.604525
AT1G08057	0	NA	NA	NA	NA	NA
AT1G08060	35.288	-0.335522	0.230241	-1.45726	0.145043	0.611568
AT1G08063	0	NA	NA	NA	NA	NA
AT1G08065	0	NA	NA	NA	NA	NA
AT1G08070	4.98749	-0.85587	0.600861	-1.42441	0.154329	NA
AT1G08073	0	NA	NA	NA	NA	NA
AT1G08077	0	NA	NA	NA	NA	NA
AT1G08080	0	NA	NA	NA	NA	NA
AT1G08087	0	NA	NA	NA	NA	NA
AT1G08090	0.0583619	0.326063	3.81693	0.0854254	0.931923	NA
AT1G08093	0	NA	NA	NA	NA	NA
AT1G08097	0	NA	NA	NA	NA	NA
AT1G08100	0	NA	NA	NA	NA	NA
AT1G08103	0.144977	0.326067	3.2047	0.101746	0.918958	NA
AT1G08105	0	NA	NA	NA	NA	NA
AT1G08107	0	NA	NA	NA	NA	NA
AT1G08110	34.4437	-0.283676	0.213603	-1.32805	0.184162	0.651872
AT1G08113	0.911177	0.449003	1.53546	0.292422	0.769964	NA
AT1G08115	20.6687	0.381779	0.28159	1.3558	0.175164	0.647258
AT1G08117	0.273738	0.453804	2.41891	0.187607	0.851185	NA
AT1G08120	0.148342	0.326067	3.17859	0.102582	0.918295	NA
AT1G08123	0.438294	1.76872	3.54188	0.499373	0.617517	NA
AT1G08125	14.3526	0.0188692	0.329596	0.0572495	0.954346	NA
AT1G08127	0	NA	NA	NA	NA	NA
AT1G08130	14.2165	-0.597158	0.343025	-1.74086	0.0817085	NA
AT1G08133	0	NA	NA	NA	NA	NA
AT1G08135	0.186421	0.201476	2.98378	0.0675238	0.946165	NA
AT1G08137	0	NA	NA	NA	NA	NA
AT1G08140	2.24075	-0.334184	0.787035	-0.424611	0.67112	NA
AT1G08143	0	NA	NA	NA	NA	NA
AT1G08147	0	NA	NA	NA	NA	NA
AT1G08150	1.61846	0.621288	1.08334	0.573491	0.566312	NA
AT1G08153	0	NA	NA	NA	NA	NA
AT1G08160	0	NA	NA	NA	NA	NA
AT1G08165	16.3764	-0.20678	0.316266	-0.653815	0.513231	NA
AT1G08170	980.998	-0.0255957	0.0808847	-0.316447	0.751664	0.941589
AT1G08173	0	NA	NA	NA	NA	NA
AT1G08177	0	NA	NA	NA	NA	NA
AT1G08180	18.0697	-0.381377	0.298999	-1.27552	0.202127	0.6691
AT1G08183	0	NA	NA	NA	NA	NA
AT1G08190	22.4824	-0.207016	0.270757	-0.764584	0.444519	0.83772
AT1G08193	0	NA	NA	NA	NA	NA
AT1G08200	67.6062	0.421042	0.178483	2.359	0.0183242	0.2385
AT1G08207	0	NA	NA	NA	NA	NA
AT1G08210	29.9384	-0.108337	0.229934	-0.471164	0.637523	0.91331
AT1G08213	0.197931	-0.341556	2.62515	-0.130109	0.89648	NA
AT1G08217	0	NA	NA	NA	NA	NA
AT1G08220	6.00001	0.368039	0.499218	0.737232	0.460981	NA
AT1G08223	0	NA	NA	NA	NA	NA
AT1G08227	0	NA	NA	NA	NA	NA
AT1G08230	21.3478	-0.450997	0.271583	-1.66062	0.0967897	0.525007
AT1G08237	0	NA	NA	NA	NA	NA
AT1G08240	0	NA	NA	NA	NA	NA
AT1G08247	0	NA	NA	NA	NA	NA
AT1G08250	3.89372	-0.161114	0.75227	-0.214171	0.830414	NA
AT1G08253	0	NA	NA	NA	NA	NA
AT1G08257	0	NA	NA	NA	NA	NA
AT1G08260	0.181878	-1.30505	2.61854	-0.498387	0.618211	NA
AT1G08263	0	NA	NA	NA	NA	NA
AT1G08267	0	NA	NA	NA	NA	NA
AT1G08270	2.6037	0.150611	0.78282	0.192396	0.847432	NA
AT1G08273	0	NA	NA	NA	NA	NA
AT1G08277	0	NA	NA	NA	NA	NA
AT1G08280	0.421331	2.72443	2.04543	1.33196	0.182873	NA
AT1G08283	0	NA	NA	NA	NA	NA
AT1G08290	0	NA	NA	NA	NA	NA
AT1G08293	0	NA	NA	NA	NA	NA
AT1G08297	0	NA	NA	NA	NA	NA
AT1G08300	2.21744	-1.83372	1.01971	-1.79827	0.0721339	NA
AT1G08307	0	NA	NA	NA	NA	NA
AT1G08310	0.153616	-1.0344	3.1244	-0.331072	0.74059	NA
AT1G08313	0	NA	NA	NA	NA	NA
AT1G08315	11.9767	-0.0689401	0.368464	-0.187101	0.851581	NA
AT1G08317	0	NA	NA	NA	NA	NA
AT1G08320	8.41505	0.0579263	0.427354	0.135546	0.89218	NA
AT1G08323	0	NA	NA	NA	NA	NA
AT1G08327	0	NA	NA	NA	NA	NA
AT1G08333	0	NA	NA	NA	NA	NA
AT1G08340	6.5603	-0.202871	0.521574	-0.38896	0.697306	NA
AT1G08347	0.278023	0.943837	2.20875	0.427318	0.669148	NA
AT1G08350	0.10659	1.0474	3.58197	0.29241	0.769973	NA
AT1G08353	0.674264	0.998187	1.60017	0.6238	0.532759	NA
AT1G08357	0	NA	NA	NA	NA	NA
AT1G08360	58.0745	0.0724706	0.180276	0.401998	0.687686	0.926762
AT1G08363	0	NA	NA	NA	NA	NA
AT1G08367	0	NA	NA	NA	NA	NA
AT1G08370	58.7067	0.229994	0.17786	1.29312	0.195969	0.663419
AT1G08377	0	NA	NA	NA	NA	NA
AT1G08380	0.521178	2.6636	3.67837	0.724124	0.468989	NA
AT1G08383	0	NA	NA	NA	NA	NA
AT1G08387	0	NA	NA	NA	NA	NA
AT1G08390	8.37453	0.354285	0.440715	0.803887	0.421463	NA
AT1G08393	0	NA	NA	NA	NA	NA
AT1G08397	0	NA	NA	NA	NA	NA
AT1G08400	5.37098	-0.507722	0.575563	-0.882131	0.377706	NA
AT1G08403	0	NA	NA	NA	NA	NA
AT1G08410	39.1432	-0.0238318	0.227908	-0.104568	0.916719	0.988465
AT1G08413	0	NA	NA	NA	NA	NA
AT1G08417	0.105639	1.76873	3.81693	0.46339	0.643085	NA
AT1G08420	29.6635	-0.431532	0.239644	-1.80073	0.0717462	0.461259
AT1G08427	0	NA	NA	NA	NA	NA
AT1G08430	0	NA	NA	NA	NA	NA
AT1G08433	0	NA	NA	NA	NA	NA
AT1G08437	0	NA	NA	NA	NA	NA
AT1G08440	0	NA	NA	NA	NA	NA
AT1G08443	1.37946	-0.455885	1.23407	-0.369415	0.711819	NA
AT1G08447	0	NA	NA	NA	NA	NA
AT1G08450	7.88437	-0.206467	0.43138	-0.478619	0.632209	NA
AT1G08453	0	NA	NA	NA	NA	NA
AT1G08457	0.105639	1.76873	3.81693	0.46339	0.643085	NA
AT1G08460	34.7507	0.075028	0.21797	0.344212	0.730687	0.937021
AT1G08463	0	NA	NA	NA	NA	NA
AT1G08465	16.0198	-0.0335534	0.330621	-0.101486	0.919165	NA
AT1G08470	1.13573	-0.258224	1.12489	-0.229554	0.818438	NA
AT1G08473	0	NA	NA	NA	NA	NA
AT1G08477	0.545217	0.618224	1.68662	0.366547	0.713957	NA
AT1G08480	52.7477	0.144765	0.176914	0.818281	0.413197	0.820578
AT1G08483	0	NA	NA	NA	NA	NA
AT1G08487	0	NA	NA	NA	NA	NA
AT1G08490	26.5701	-0.568075	0.253022	-2.24516	0.0247581	0.279857
AT1G08493	0	NA	NA	NA	NA	NA
AT1G08497	0	NA	NA	NA	NA	NA
AT1G08500	0.26964	1.91789	2.61886	0.732337	0.463963	NA
AT1G08503	0	NA	NA	NA	NA	NA
AT1G08507	21.4818	0.276434	0.28921	0.955825	0.339161	0.779109
AT1G08510	20.7083	-0.180069	0.281871	-0.638835	0.52293	0.873257
AT1G08513	0	NA	NA	NA	NA	NA
AT1G08517	0	NA	NA	NA	NA	NA
AT1G08520	9.49695	-0.105867	0.40285	-0.262796	0.792708	NA
AT1G08523	0	NA	NA	NA	NA	NA
AT1G08530	5.07172	-0.0185691	0.565693	-0.0328255	0.973814	NA
AT1G08533	0	NA	NA	NA	NA	NA
AT1G08537	0	NA	NA	NA	NA	NA
AT1G08540	3.39549	-0.825974	0.700753	-1.1787	0.238519	NA
AT1G08543	0	NA	NA	NA	NA	NA
AT1G08547	0	NA	NA	NA	NA	NA
AT1G08550	17.9734	0.0662162	0.299517	0.221076	0.825033	0.965412
AT1G08553	0	NA	NA	NA	NA	NA
AT1G08557	0	NA	NA	NA	NA	NA
AT1G08560	0.261917	2.95619	2.34528	1.26048	0.207495	NA
AT1G08563	0	NA	NA	NA	NA	NA
AT1G08567	0	NA	NA	NA	NA	NA
AT1G08570	745.78	-0.0174824	0.0802293	-0.217905	0.827503	0.965412
AT1G08573	0	NA	NA	NA	NA	NA
AT1G08577	0	NA	NA	NA	NA	NA
AT1G08580	17.7009	0.0749386	0.3116	0.240496	0.809946	0.96105
AT1G08583	0	NA	NA	NA	NA	NA
AT1G08587	0	NA	NA	NA	NA	NA
AT1G08590	0.379855	2.47885	2.19525	1.12919	0.258817	NA
AT1G08592	1.2499	-1.01482	1.16024	-0.874664	0.381757	NA
AT1G08600	24.2513	-0.345417	0.269926	-1.27967	0.200661	0.6691
AT1G08603	0	NA	NA	NA	NA	NA
AT1G08607	0	NA	NA	NA	NA	NA
AT1G08610	7.19619	0.467358	0.477232	0.97931	0.327427	NA
AT1G08613	0	NA	NA	NA	NA	NA
AT1G08620	18.5924	-0.159121	0.309907	-0.513446	0.60764	0.904449
AT1G08623	0	NA	NA	NA	NA	NA
AT1G08627	0	NA	NA	NA	NA	NA
AT1G08630	3.53692	0.0145093	0.641738	0.0226094	0.981962	NA
AT1G08633	0	NA	NA	NA	NA	NA
AT1G08637	0	NA	NA	NA	NA	NA
AT1G08640	25.0777	-0.0513424	0.25296	-0.202966	0.839161	0.967282
AT1G08643	13.057	0.773157	0.354649	2.18006	0.0292527	NA
AT1G08645	0.209092	2.72224	3.1252	0.871063	0.38372	NA
AT1G08647	0	NA	NA	NA	NA	NA
AT1G08650	30.472	0.416775	0.259216	1.60783	0.107872	0.552988
AT1G08653	0	NA	NA	NA	NA	NA
AT1G08657	0	NA	NA	NA	NA	NA
AT1G08660	1.7535	-0.399108	1.04133	-0.383268	0.701521	NA
AT1G08663	0	NA	NA	NA	NA	NA
AT1G08667	0	NA	NA	NA	NA	NA
AT1G08670	0	NA	NA	NA	NA	NA
AT1G08673	0	NA	NA	NA	NA	NA
AT1G08677	0	NA	NA	NA	NA	NA
AT1G08680	22.4983	-0.113609	0.270625	-0.419801	0.67463	0.924697
AT1G08683	0	NA	NA	NA	NA	NA
AT1G08695	0	NA	NA	NA	NA	NA
AT1G08697	0	NA	NA	NA	NA	NA
AT1G08700	35.127	0.434324	0.215501	2.01541	0.0438612	0.368597
AT1G08703	0	NA	NA	NA	NA	NA
AT1G08707	0.0368922	0.326063	3.81693	0.0854254	0.931923	NA
AT1G08710	11.4904	0.0437501	0.374036	0.116968	0.906886	NA
AT1G08713	0	NA	NA	NA	NA	NA
AT1G08717	0	NA	NA	NA	NA	NA
AT1G08720	12.3641	-0.117267	0.354427	-0.330864	0.740747	NA
AT1G08723	0	NA	NA	NA	NA	NA
AT1G08727	0.0583619	0.326063	3.81693	0.0854254	0.931923	NA
AT1G08730	0.130256	0	3.71899	0	1	NA
AT1G08733	0	NA	NA	NA	NA	NA
AT1G08735	0	NA	NA	NA	NA	NA
AT1G08737	0	NA	NA	NA	NA	NA
AT1G08740	0	NA	NA	NA	NA	NA
AT1G08743	0	NA	NA	NA	NA	NA
AT1G08747	0	NA	NA	NA	NA	NA
AT1G08750	9.26841	0.181198	0.404341	0.448132	0.654058	NA
AT1G08753	0	NA	NA	NA	NA	NA
AT1G08757	0	NA	NA	NA	NA	NA
AT1G08760	8.51364	-0.58988	0.477303	-1.23586	0.216511	NA
AT1G08763	0	NA	NA	NA	NA	NA
AT1G08767	0	NA	NA	NA	NA	NA
AT1G08770	9.57128	0.308182	0.419908	0.733926	0.462994	NA
AT1G08773	0	NA	NA	NA	NA	NA
AT1G08777	0	NA	NA	NA	NA	NA
AT1G08780	37.0763	0.0578162	0.213419	0.270904	0.786465	0.952955
AT1G08787	0	NA	NA	NA	NA	NA
AT1G08790	0	NA	NA	NA	NA	NA
AT1G08797	0	NA	NA	NA	NA	NA
AT1G08800	6.36834	-0.317224	0.498797	-0.635978	0.524791	NA
AT1G08803	0.108084	0	3.81693	0	1	NA
AT1G08807	0	NA	NA	NA	NA	NA
AT1G08810	0.510347	2.779	1.85223	1.50035	0.133523	NA
AT1G08817	0	NA	NA	NA	NA	NA
AT1G08820	20.121	-0.0178112	0.309675	-0.0575158	0.954134	0.991407
AT1G08823	0	NA	NA	NA	NA	NA
AT1G08827	0	NA	NA	NA	NA	NA
AT1G08830	12.4263	0.422659	0.372856	1.13357	0.256975	NA
AT1G08833	0	NA	NA	NA	NA	NA
AT1G08840	4.16727	-0.788062	0.626995	-1.25689	0.208794	NA
AT1G08843	0	NA	NA	NA	NA	NA
AT1G08845	14.3085	0.149526	0.328088	0.455748	0.648571	NA
AT1G08847	0	NA	NA	NA	NA	NA
AT1G08853	0	NA	NA	NA	NA	NA
AT1G08857	0	NA	NA	NA	NA	NA
AT1G08860	1.33235	-2.7142	1.32085	-2.05489	0.0398894	NA
AT1G08863	0	NA	NA	NA	NA	NA
AT1G08867	0	NA	NA	NA	NA	NA
AT1G08870	0	NA	NA	NA	NA	NA
AT1G08877	0	NA	NA	NA	NA	NA
AT1G08880	46.7509	0.0531413	0.191707	0.2772	0.781626	0.950244
AT1G08883	0	NA	NA	NA	NA	NA
AT1G08887	0	NA	NA	NA	NA	NA
AT1G08890	0.144977	0.326067	3.2047	0.101746	0.918958	NA
AT1G08893	0	NA	NA	NA	NA	NA
AT1G08897	0	NA	NA	NA	NA	NA
AT1G08900	0.242936	0	2.69174	0	1	NA
AT1G08903	0	NA	NA	NA	NA	NA
AT1G08907	0	NA	NA	NA	NA	NA
AT1G08910	43.0206	-0.0331501	0.191548	-0.173064	0.862601	0.973634
AT1G08913	0	NA	NA	NA	NA	NA
AT1G08920	0.625627	0.447292	1.63031	0.27436	0.783808	NA
AT1G08923	0	NA	NA	NA	NA	NA
AT1G08927	0	NA	NA	NA	NA	NA
AT1G08930	0.228866	0	2.73386	0	1	NA
AT1G08933	0	NA	NA	NA	NA	NA
AT1G08937	5.75547	0.127177	0.63334	0.200804	0.840852	NA
AT1G08940	1.09965	0.703096	1.17406	0.598857	0.549268	NA
AT1G08947	0	NA	NA	NA	NA	NA
AT1G08950	0	NA	NA	NA	NA	NA
AT1G08953	0	NA	NA	NA	NA	NA
AT1G08960	0.139579	-0.921324	2.88948	-0.318854	0.749837	NA
AT1G08963	0	NA	NA	NA	NA	NA
AT1G08967	0	NA	NA	NA	NA	NA
AT1G08970	53.1256	0.241694	0.180049	1.34238	0.179473	0.650338
AT1G08973	0.321867	1.05657	2.12817	0.496471	0.619562	NA
AT1G08977	0	NA	NA	NA	NA	NA
AT1G08980	0.555795	-0.270256	1.55772	-0.173495	0.862262	NA
AT1G08983	0	NA	NA	NA	NA	NA
AT1G08985	0	NA	NA	NA	NA	NA
AT1G08987	0	NA	NA	NA	NA	NA
AT1G08990	0	NA	NA	NA	NA	NA
AT1G08993	0	NA	NA	NA	NA	NA
AT1G08997	0	NA	NA	NA	NA	NA
AT1G09000	0.411223	-1.48895	1.96159	-0.759052	0.447822	NA
AT1G09003	0	NA	NA	NA	NA	NA
AT1G09007	0	NA	NA	NA	NA	NA
AT1G09010	27.3757	-0.0787061	0.255193	-0.308418	0.757764	0.942698
AT1G09013	0	NA	NA	NA	NA	NA
AT1G09017	0	NA	NA	NA	NA	NA
AT1G09020	6.64668	-0.00926615	0.526826	-0.0175886	0.985967	NA
AT1G09023	0.240739	1.04742	2.48654	0.421235	0.673583	NA
AT1G09027	233.869	-0.228324	0.148031	-1.54241	0.122974	0.583369
AT1G09030	0	NA	NA	NA	NA	NA
AT1G09033	0	NA	NA	NA	NA	NA
AT1G09037	0	NA	NA	NA	NA	NA
AT1G09040	0.502345	0.00998381	3.73213	0.0026751	0.997866	NA
AT1G09043	0	NA	NA	NA	NA	NA
AT1G09047	0	NA	NA	NA	NA	NA
AT1G09050	0.205373	-1.46027	2.80191	-0.52117	0.602249	NA
AT1G09053	0.351021	0	2.2375	0	1	NA
AT1G09057	0	NA	NA	NA	NA	NA
AT1G09060	18.4939	0.0177171	0.298061	0.0594411	0.952601	0.991407
AT1G09063	0	NA	NA	NA	NA	NA
AT1G09067	0	NA	NA	NA	NA	NA
AT1G09070	371.541	0.0811601	0.107572	0.75447	0.450567	0.840706
AT1G09073	0	NA	NA	NA	NA	NA
AT1G09077	0	NA	NA	NA	NA	NA
AT1G09080	0	NA	NA	NA	NA	NA
AT1G09083	1.3139	0.406037	1.45883	0.27833	0.780759	NA
AT1G09087	5.86422	0.195566	0.52901	0.369684	0.711618	NA
AT1G09090	0	NA	NA	NA	NA	NA
AT1G09097	0	NA	NA	NA	NA	NA
AT1G09100	19.5696	0.259632	0.296332	0.876152	0.380948	0.808077
AT1G09103	0	NA	NA	NA	NA	NA
AT1G09107	0	NA	NA	NA	NA	NA
AT1G09110	0	NA	NA	NA	NA	NA
AT1G09113	0	NA	NA	NA	NA	NA
AT1G09117	0	NA	NA	NA	NA	NA
AT1G09123	0	NA	NA	NA	NA	NA
AT1G09127	0	NA	NA	NA	NA	NA
AT1G09130	88.3294	0.0422704	0.143988	0.293568	0.769088	0.946819
AT1G09133	0	NA	NA	NA	NA	NA
AT1G09137	0	NA	NA	NA	NA	NA
AT1G09140	91.477	-0.731335	0.147079	-4.97239	6.61317e-07	0.000117113
AT1G09143	0	NA	NA	NA	NA	NA
AT1G09147	0	NA	NA	NA	NA	NA
AT1G09150	26.2192	0.00735581	0.257422	0.0285749	0.977204	0.994563
AT1G09153	0	NA	NA	NA	NA	NA
AT1G09155	2.47009	-1.51715	1.04878	-1.44658	0.148014	NA
AT1G09157	0	NA	NA	NA	NA	NA
AT1G09160	0.277631	0.374509	2.2288	0.168032	0.866558	NA
AT1G09163	0	NA	NA	NA	NA	NA
AT1G09167	0	NA	NA	NA	NA	NA
AT1G09170	0.0952541	-0.335129	3.72183	-0.0900442	0.928252	NA
AT1G09173	0	NA	NA	NA	NA	NA
AT1G09176	0	NA	NA	NA	NA	NA
AT1G09177	0	NA	NA	NA	NA	NA
AT1G09180	0.0583619	0.326063	3.81693	0.0854254	0.931923	NA
AT1G09183	0	NA	NA	NA	NA	NA
AT1G09187	0	NA	NA	NA	NA	NA
AT1G09190	2.0106	0.760139	0.882702	0.86115	0.389155	NA
AT1G09193	0	NA	NA	NA	NA	NA
AT1G09195	1.69732	-0.293356	1.00328	-0.292398	0.769983	NA
AT1G09197	0.166446	0.326069	3.05168	0.106849	0.914909	NA
AT1G09200	2.37586	1.51873	0.863157	1.75951	0.0784911	NA
AT1G09207	0.798557	-0.623899	1.38494	-0.450488	0.652358	NA
AT1G09210	1.1347	-0.584004	1.18874	-0.491278	0.62323	NA
AT1G09217	0	NA	NA	NA	NA	NA
AT1G09220	1.48046	0.91505	1.13898	0.803396	0.421746	NA
AT1G09223	0.105639	1.76873	3.81693	0.46339	0.643085	NA
AT1G09227	0	NA	NA	NA	NA	NA
AT1G09230	10.6676	-0.326314	0.406341	-0.803053	0.421944	NA
AT1G09233	0	NA	NA	NA	NA	NA
AT1G09237	0	NA	NA	NA	NA	NA
AT1G09240	0	NA	NA	NA	NA	NA
AT1G09243	0	NA	NA	NA	NA	NA
AT1G09245	0	NA	NA	NA	NA	NA
AT1G09247	0	NA	NA	NA	NA	NA
AT1G09250	6.74155	0.0477171	0.499843	0.0954641	0.923946	NA
AT1G09253	0.55211	0.995084	1.71828	0.579115	0.562512	NA
AT1G09257	0.207558	-1.47283	2.81545	-0.523125	0.600887	NA
AT1G09260	0.0696974	1.76873	3.81693	0.46339	0.643085	NA
AT1G09263	0	NA	NA	NA	NA	NA
AT1G09267	0	NA	NA	NA	NA	NA
AT1G09270	55.2621	0.274909	0.175069	1.57029	0.116349	0.569943
AT1G09273	0	NA	NA	NA	NA	NA
AT1G09277	0	NA	NA	NA	NA	NA
AT1G09280	11.1424	-0.667434	0.40285	-1.65678	0.0975636	NA
AT1G09283	0	NA	NA	NA	NA	NA
AT1G09287	0.491903	-1.65565	1.76706	-0.936952	0.348783	NA
AT1G09290	22.1347	0.0185408	0.276365	0.0670882	0.946511	0.991245
AT1G09293	0	NA	NA	NA	NA	NA
AT1G09297	0.0898467	-0.334864	3.80492	-0.0880082	0.92987	NA
AT1G09300	10.4483	-0.206184	0.385212	-0.535247	0.592479	NA
AT1G09303	0	NA	NA	NA	NA	NA
AT1G09307	0	NA	NA	NA	NA	NA
AT1G09310	0.122652	1.04741	3.40306	0.307784	0.758247	NA
AT1G09313	0	NA	NA	NA	NA	NA
AT1G09317	0	NA	NA	NA	NA	NA
AT1G09320	18.0683	0.621301	0.315771	1.96757	0.049118	0.391498
AT1G09323	0	NA	NA	NA	NA	NA
AT1G09327	0	NA	NA	NA	NA	NA
AT1G09330	12.6374	-0.0253211	0.377346	-0.0671032	0.9465	NA
AT1G09333	0	NA	NA	NA	NA	NA
AT1G09337	0	NA	NA	NA	NA	NA
AT1G09340	0.712701	2.39609	1.59663	1.50072	0.133429	NA
AT1G09343	0	NA	NA	NA	NA	NA
AT1G09350	0	NA	NA	NA	NA	NA
AT1G09353	0	NA	NA	NA	NA	NA
AT1G09357	0	NA	NA	NA	NA	NA
AT1G09360	0	NA	NA	NA	NA	NA
AT1G09363	0.0529545	0.326063	3.81693	0.0854254	0.931923	NA
AT1G09367	0	NA	NA	NA	NA	NA
AT1G09370	0	NA	NA	NA	NA	NA
AT1G09373	0	NA	NA	NA	NA	NA
AT1G09377	0	NA	NA	NA	NA	NA
AT1G09380	0.457499	0.0220159	1.91326	0.011507	0.990819	NA
AT1G09383	0.105639	1.76873	3.81693	0.46339	0.643085	NA
AT1G09387	0	NA	NA	NA	NA	NA
AT1G09390	0.340562	1.81478	2.11068	0.85981	0.389894	NA
AT1G09393	0	NA	NA	NA	NA	NA
AT1G09397	0	NA	NA	NA	NA	NA
AT1G09400	0.128059	1.04741	3.35035	0.312627	0.754564	NA
AT1G09407	0	NA	NA	NA	NA	NA
AT1G09410	0.172394	-0.253694	3.04393	-0.0833443	0.933578	NA
AT1G09415	1.27848	-0.823826	1.16872	-0.704898	0.480873	NA
AT1G09417	0.105639	1.76873	3.81693	0.46339	0.643085	NA
AT1G09420	13.9275	0.188418	0.35037	0.537768	0.590737	NA
AT1G09421	0	NA	NA	NA	NA	NA
AT1G09423	0	NA	NA	NA	NA	NA
AT1G09427	0.285064	0.261228	2.22274	0.117525	0.906444	NA
AT1G09430	79.8952	0.0563965	0.152109	0.370764	0.710813	0.931331
AT1G09433	0.0865805	1.76873	3.81693	0.46339	0.643085	NA
AT1G09437	0.710582	-0.761185	1.63198	-0.466418	0.640917	NA
AT1G09440	0	NA	NA	NA	NA	NA
AT1G09443	0.194665	1.76875	2.88955	0.612118	0.540459	NA
AT1G09447	0.183211	0.32607	2.95094	0.110497	0.912015	NA
AT1G09450	0.156322	0.381633	2.83187	0.134764	0.892799	NA
AT1G09453	0.0865805	1.76873	3.81693	0.46339	0.643085	NA
AT1G09457	0	NA	NA	NA	NA	NA
AT1G09460	0	NA	NA	NA	NA	NA
AT1G09463	0	NA	NA	NA	NA	NA
AT1G09467	0.390703	0.958925	1.94553	0.492887	0.622092	NA
AT1G09470	0	NA	NA	NA	NA	NA
AT1G09477	0.0368922	0.326063	3.81693	0.0854254	0.931923	NA
AT1G09480	0.354869	-0.400899	2.06966	-0.193702	0.846409	NA
AT1G09483	0	NA	NA	NA	NA	NA
AT1G09486	0.809629	-0.223121	1.50927	-0.147834	0.882474	NA
AT1G09487	0.212229	1.72968	2.55843	0.676069	0.498997	NA
AT1G09490	3.63138	-0.115132	0.665528	-0.172994	0.862657	NA
AT1G09493	0	NA	NA	NA	NA	NA
AT1G09497	0	NA	NA	NA	NA	NA
AT1G09500	26.7829	0.0111438	0.258442	0.043119	0.965607	0.991886
AT1G09503	0.265098	-1.02586	2.38341	-0.430416	0.666893	NA
AT1G09507	0.451998	0.843018	2.02425	0.416459	0.677074	NA
AT1G09510	0.0529545	0.326063	3.81693	0.0854254	0.931923	NA
AT1G09513	0.0583619	0.326063	3.81693	0.0854254	0.931923	NA
AT1G09517	0	NA	NA	NA	NA	NA
AT1G09520	42.1224	0.526024	0.201516	2.61034	0.00904526	0.155104
AT1G09523	0	NA	NA	NA	NA	NA
AT1G09527	0	NA	NA	NA	NA	NA
AT1G09530	5.85911	-0.053464	0.539975	-0.099012	0.921129	NA
AT1G09533	29.2178	0.439082	0.273462	1.60564	0.108353	0.553508
AT1G09537	0	NA	NA	NA	NA	NA
AT1G09540	0	NA	NA	NA	NA	NA
AT1G09543	0	NA	NA	NA	NA	NA
AT1G09547	0	NA	NA	NA	NA	NA
AT1G09550	0	NA	NA	NA	NA	NA
AT1G09553	0	NA	NA	NA	NA	NA
AT1G09557	0	NA	NA	NA	NA	NA
AT1G09560	44.4889	0.325008	0.205601	1.58077	0.113931	0.566648
AT1G09563	0	NA	NA	NA	NA	NA
AT1G09567	0	NA	NA	NA	NA	NA
AT1G09570	33.3355	0.0711663	0.227852	0.312335	0.754786	0.94175
AT1G09573	0	NA	NA	NA	NA	NA
AT1G09575	0	NA	NA	NA	NA	NA
AT1G09577	0	NA	NA	NA	NA	NA
AT1G09580	1.5006	0.434624	0.993296	0.437558	0.661707	NA
AT1G09583	0	NA	NA	NA	NA	NA
AT1G09587	0	NA	NA	NA	NA	NA
AT1G09590	18.2435	0.0637681	0.305098	0.209009	0.834441	0.96619
AT1G09593	0	NA	NA	NA	NA	NA
AT1G09597	0	NA	NA	NA	NA	NA
AT1G09600	0.136356	-0.89112	3.25297	-0.27394	0.78413	NA
AT1G09603	0	NA	NA	NA	NA	NA
AT1G09607	0	NA	NA	NA	NA	NA
AT1G09610	0	NA	NA	NA	NA	NA
AT1G09613	0	NA	NA	NA	NA	NA
AT1G09617	0.0368922	0.326063	3.81693	0.0854254	0.931923	NA
AT1G09620	64.0928	0.30098	0.177023	1.70023	0.0890882	0.510575
AT1G09623	0	NA	NA	NA	NA	NA
AT1G09625	0	NA	NA	NA	NA	NA
AT1G09627	0.253729	1.04742	2.44781	0.427901	0.668723	NA
AT1G09630	0.399169	1.73136	2.03524	0.850691	0.394941	NA
AT1G09633	0.974013	-2.01554	1.38989	-1.45014	0.147019	NA
AT1G09637	0	NA	NA	NA	NA	NA
AT1G09640	81.0973	0.258392	0.170616	1.51447	0.129908	0.585608
AT1G09645	19.2477	-0.0444394	0.290029	-0.153224	0.878221	0.978891
AT1G09647	0	NA	NA	NA	NA	NA
AT1G09650	2.49452	-0.617769	0.866736	-0.712754	0.475998	NA
AT1G09653	0	NA	NA	NA	NA	NA
AT1G09657	0.0497319	0.326063	3.81693	0.0854254	0.931923	NA
AT1G09660	2.76769	0.116501	0.740031	0.157427	0.874908	NA
AT1G09663	0.0583619	0.326063	3.81693	0.0854254	0.931923	NA
AT1G09665	0	NA	NA	NA	NA	NA
AT1G09667	0	NA	NA	NA	NA	NA
AT1G09673	0	NA	NA	NA	NA	NA
AT1G09677	0	NA	NA	NA	NA	NA
AT1G09680	6.65702	0.22407	0.535511	0.418422	0.675638	NA
AT1G09683	0	NA	NA	NA	NA	NA
AT1G09690	30.2638	0.453404	0.231957	1.95469	0.05062	0.396546
AT1G09693	0	NA	NA	NA	NA	NA
AT1G09697	0.128059	1.04741	3.35035	0.312627	0.754564	NA
AT1G09700	2.47318	-0.145097	0.803823	-0.180508	0.856754	NA
AT1G09703	0	NA	NA	NA	NA	NA
AT1G09710	5.28312	1.05172	0.522313	2.01358	0.0440541	NA
AT1G09713	0	NA	NA	NA	NA	NA
AT1G09717	0	NA	NA	NA	NA	NA
AT1G09720	0	NA	NA	NA	NA	NA
AT1G09723	0	NA	NA	NA	NA	NA
AT1G09730	23.6293	0.0341608	0.252397	0.135346	0.892339	0.98398
AT1G09733	0	NA	NA	NA	NA	NA
AT1G09737	0	NA	NA	NA	NA	NA
AT1G09740	21.3752	0.20434	0.281331	0.726333	0.467634	0.853278
AT1G09743	0	NA	NA	NA	NA	NA
AT1G09747	0	NA	NA	NA	NA	NA
AT1G09750	0.161039	0.326068	3.08739	0.105613	0.915889	NA
AT1G09753	0	NA	NA	NA	NA	NA
AT1G09757	0	NA	NA	NA	NA	NA
AT1G09760	44.4528	0.251573	0.193038	1.30323	0.192496	0.660923
AT1G09763	0	NA	NA	NA	NA	NA
AT1G09767	0	NA	NA	NA	NA	NA
AT1G09770	98.5785	-0.130108	0.150735	-0.863157	0.388051	0.808269
AT1G09773	0	NA	NA	NA	NA	NA
AT1G09777	0	NA	NA	NA	NA	NA
AT1G09780	0.108094	-0.488183	3.56561	-0.136914	0.891099	NA
AT1G09783	0.616779	-1.98929	1.55355	-1.28048	0.200375	NA
AT1G09787	1.51183	0.199498	0.949023	0.210214	0.8335	NA
AT1G09790	0	NA	NA	NA	NA	NA
AT1G09793	0	NA	NA	NA	NA	NA
AT1G09794	13.9998	0.218529	0.345694	0.632145	0.527292	NA
AT1G09795	60.2159	0.0741783	0.171123	0.43348	0.664666	0.92276
AT1G09797	0.105639	1.76873	3.81693	0.46339	0.643085	NA
AT1G09800	2.92709	0.365218	0.796198	0.458702	0.646448	NA
[truncated: 35,337 more rows]

## Sheet: uba2a-3
gene_id	baseMean	log2FoldChange	lfcSE	stat	pvalue	padj
AT1G01010	2.70287	0.301535	0.78972	0.381825	0.702591	NA
AT1G01020	6.17453	-0.153037	0.504575	-0.303298	0.761662	NA
AT1G01030	1.27438	-0.934266	1.30297	-0.717027	0.473357	NA
AT1G01040	6.64091	-0.8217	0.569593	-1.44261	0.14913	NA
AT1G01050	17.8779	-0.347591	0.368889	-0.942266	0.346056	NA
AT1G01060	1.02683	-2.1844	1.43433	-1.52294	0.127773	NA
AT1G01070	0.0583619	0.475123	3.81693	0.124478	0.900937	NA
AT1G01080	1.02237	-0.908601	1.37895	-0.65891	0.509953	NA
AT1G01090	4.48942	0.170825	0.669815	0.255033	0.798698	NA
AT1G01100	120.617	0.0782614	0.133266	0.587257	0.557031	0.818495
AT1G01110	0.166446	1.19647	3.05168	0.392071	0.695006	NA
AT1G01120	0.329517	2.68235	2.26684	1.1833	0.23669	NA
AT1G01130	0.108084	1.91779	3.81693	0.502442	0.615356	NA
AT1G01140	1.72355	0.109317	0.954915	0.114478	0.908859	NA
AT1G01150	0	NA	NA	NA	NA	NA
AT1G01160	65.4627	-0.219021	0.183616	-1.19282	0.23294	0.586722
AT1G01170	260.487	-0.0322489	0.109881	-0.29349	0.769148	0.928276
AT1G01180	30.0506	0.535595	0.24733	2.16551	0.0303485	NA
AT1G01190	2.59858	0.731307	0.817569	0.894489	0.37106	NA
AT1G01200	0.876984	0.25545	1.22673	0.208235	0.835045	NA
AT1G01210	10.0048	-0.712309	0.414457	-1.71866	0.0856772	NA
AT1G01220	2.45925	0.438688	0.821865	0.533771	0.5935	NA
AT1G01225	1.39396	0.696443	1.09976	0.633267	0.526559	NA
AT1G01230	107.833	0.264512	0.144707	1.82792	0.0675619	0.342685
AT1G01240	202.032	-0.0475945	0.10187	-0.467208	0.640351	0.861624
AT1G01250	14.5484	0.855893	0.339135	2.52375	0.0116109	NA
AT1G01260	11.5399	0.243382	0.384487	0.633005	0.52673	NA
AT1G01270	0	NA	NA	NA	NA	NA
AT1G01280	0	NA	NA	NA	NA	NA
AT1G01290	2.76875	-0.453131	0.736972	-0.614855	0.53865	NA
AT1G01300	9.29227	0.16124	0.418579	0.385208	0.700084	NA
AT1G01305	0	NA	NA	NA	NA	NA
AT1G01310	4.37847	-0.128678	0.775727	-0.16588	0.868251	NA
AT1G01320	15.5843	-0.286576	0.333603	-0.859031	0.390324	NA
AT1G01335	0	NA	NA	NA	NA	NA
AT1G01340	0.787263	-0.629043	1.66479	-0.377851	0.705541	NA
AT1G01350	58.7072	0.0561786	0.176807	0.317739	0.750683	0.920363
AT1G01355	8.86218	0.210941	0.433002	0.48716	0.626145	NA
AT1G01360	35.965	0.342573	0.238382	1.43708	0.150696	NA
AT1G01370	0.400558	1.74325	1.97558	0.882399	0.377561	NA
AT1G01380	0.130256	1.91779	3.71899	0.515674	0.606082	NA
AT1G01390	0.194665	1.91781	2.88955	0.663704	0.50688	NA
AT1G01400	0	NA	NA	NA	NA	NA
AT1G01410	0	NA	NA	NA	NA	NA
AT1G01420	4.67295	0.228159	0.594299	0.383913	0.701043	NA
AT1G01430	1.08563	1.01671	1.19435	0.851268	0.39462	NA
AT1G01440	6.8308	0.289287	0.462562	0.625402	0.531707	NA
AT1G01448	15.9258	-0.405138	0.338033	-1.19852	0.230717	NA
AT1G01450	0	NA	NA	NA	NA	NA
AT1G01453	0	NA	NA	NA	NA	NA
AT1G01460	1.7283	-1.36628	1.12287	-1.21678	0.223689	NA
AT1G01470	1261.37	0.0995715	0.0737441	1.35023	0.176942	0.519944
AT1G01480	63.145	0.130209	0.172807	0.753494	0.451153	0.749467
AT1G01490	3.23255	-1.79063	0.827324	-2.16437	0.0304363	NA
AT1G01500	62.9545	0.223189	0.171095	1.30447	0.192073	0.543103
AT1G01510	5.85374	0.273419	0.542218	0.504261	0.614078	NA
AT1G01520	9.84075	-0.115098	0.406864	-0.282891	0.77726	NA
AT1G01530	0	NA	NA	NA	NA	NA
AT1G01540	2.79055	0.0616567	0.770874	0.0799829	0.936251	NA
AT1G01550	108.948	0.0275765	0.134411	0.205166	0.837442	0.945727
AT1G01560	0.0866241	-0.18579	3.80954	-0.0487696	0.961103	NA
AT1G01570	0.289107	0.52317	2.20626	0.23713	0.812556	NA
AT1G01580	14.149	0.505734	0.329084	1.5368	0.124343	NA
AT1G01590	0	NA	NA	NA	NA	NA
AT1G01600	2.66858	0.788567	0.796913	0.989527	0.322405	NA
AT1G01610	0	NA	NA	NA	NA	NA
AT1G01620	0.81237	-1.55166	1.47113	-1.05474	0.291542	NA
AT1G01630	0.612981	1.84169	1.64049	1.12264	0.261589	NA
AT1G01640	3.50772	-0.0657528	0.679141	-0.0968176	0.922871	NA
AT1G01650	127.259	-0.0369781	0.12365	-0.299054	0.764899	0.927302
AT1G01660	0	NA	NA	NA	NA	NA
AT1G01670	0	NA	NA	NA	NA	NA
AT1G01680	0	NA	NA	NA	NA	NA
AT1G01690	0.42397	-0.960888	1.81077	-0.530652	0.59566	NA
AT1G01695	0	NA	NA	NA	NA	NA
AT1G01700	0	NA	NA	NA	NA	NA
AT1G01710	33.9518	0.16849	0.238387	0.706794	0.479695	NA
AT1G01715	4.48255	-0.808104	0.622723	-1.2977	0.194392	NA
AT1G01720	2646.7	-0.134067	0.0526013	-2.54875	0.0108111	0.130797
AT1G01725	26.4768	-0.382822	0.274673	-1.39374	0.163397	NA
AT1G01730	91.0389	0.0355526	0.142404	0.249661	0.80285	0.937773
AT1G01740	0.239419	0.0503772	2.44803	0.0205787	0.983582	NA
AT1G01750	0	NA	NA	NA	NA	NA
AT1G01760	0.181878	-1.15599	2.61854	-0.441462	0.658878	NA
AT1G01770	7.33804	0.257605	0.48442	0.531781	0.594877	NA
AT1G01780	4.84676	-0.229624	0.578509	-0.396924	0.691423	NA
AT1G01790	0.28885	1.19648	2.35657	0.507721	0.611649	NA
AT1G01800	32.952	0.0984521	0.229546	0.4289	0.667996	NA
AT1G01810	5.69956	0.209504	0.515598	0.406332	0.684499	NA
AT1G01820	137.905	-0.12709	0.128309	-0.9905	0.32193	0.660959
AT1G01830	0.652017	2.12684	1.79757	1.18317	0.236741	NA
AT1G01840	1.10333	-1.00963	1.34308	-0.751725	0.452216	NA
AT1G01860	3.59707	-1.07299	0.744429	-1.44135	0.149485	NA
AT1G01870	0	NA	NA	NA	NA	NA
AT1G01880	2.78904	1.188	0.768166	1.54654	0.121975	NA
AT1G01890	0	NA	NA	NA	NA	NA
AT1G01900	0	NA	NA	NA	NA	NA
AT1G01910	36.2843	0.0691526	0.219321	0.315303	0.752532	NA
AT1G01920	8.87355	-1.00588	0.5084	-1.97852	0.0478695	NA
AT1G01930	18.8294	0.223377	0.301249	0.741502	0.458389	NA
AT1G01940	19.2779	0.107404	0.325546	0.329919	0.741461	NA
AT1G01950	1.38374	-0.481713	1.08195	-0.445228	0.656155	NA
AT1G01960	24.8115	0.166895	0.25236	0.661335	0.508397	NA
AT1G01970	69.8497	0.0432794	0.169203	0.255784	0.798118	0.936399
AT1G01980	6.72484	-0.501778	0.554049	-0.905656	0.365118	NA
AT1G01990	41.7517	0.187967	0.222971	0.843012	0.399222	NA
AT1G02000	8.28893	-0.117038	0.483378	-0.242124	0.808684	NA
AT1G02010	2.91698	-0.985258	0.768313	-1.28236	0.199715	NA
AT1G02020	18.3643	0.565343	0.291624	1.9386	0.0525498	NA
AT1G02030	0	NA	NA	NA	NA	NA
AT1G02040	2.759	1.13353	0.787702	1.43903	0.150141	NA
AT1G02050	5.63862	-0.963805	0.560942	-1.71819	0.085762	NA
AT1G02060	0.503975	-0.0717102	1.82612	-0.0392691	0.968676	NA
AT1G02065	0	NA	NA	NA	NA	NA
AT1G02067	0	NA	NA	NA	NA	NA
AT1G02070	0.105909	-0.377097	3.80337	-0.0991482	0.921021	NA
AT1G02080	52.8069	0.121026	0.195997	0.617487	0.536914	0.803735
AT1G02090	59.2153	-0.0464334	0.182147	-0.254922	0.798783	0.936399
AT1G02100	14.1148	-0.666545	0.381779	-1.74589	0.0808297	NA
AT1G02110	14.666	0.306983	0.341247	0.899592	0.368337	NA
AT1G02120	42.2395	-0.754915	0.211763	-3.5649	0.000363991	NA
AT1G02130	26.8359	-0.00541347	0.241992	-0.0223705	0.982152	NA
AT1G02136	0	NA	NA	NA	NA	NA
AT1G02140	140.076	-0.103989	0.123715	-0.840556	0.400597	0.718446
AT1G02145	5.66743	-0.000572824	0.524637	-0.00109185	0.999129	NA
AT1G02150	78.3415	0.00922948	0.157808	0.0584853	0.953362	0.985193
AT1G02160	45.1633	-0.162234	0.199094	-0.81486	0.415152	0.72809
AT1G02170	9.18237	-0.0513304	0.509177	-0.10081	0.919701	NA
AT1G02180	0.220103	0.527939	2.5397	0.207874	0.835327	NA
AT1G02190	0	NA	NA	NA	NA	NA
AT1G02205	0	NA	NA	NA	NA	NA
AT1G02210	0	NA	NA	NA	NA	NA
AT1G02220	0.167148	1.19647	3.04716	0.392652	0.694577	NA
AT1G02228	0	NA	NA	NA	NA	NA
AT1G02230	0.242858	0	2.69123	0	1	NA
AT1G02250	0.0497319	0.475123	3.81693	0.124478	0.900937	NA
AT1G02260	3.70285	-0.768939	0.665798	-1.15491	0.248126	NA
AT1G02270	7.09361	-0.278522	0.517566	-0.538138	0.590482	NA
AT1G02280	38.5368	-0.0690862	0.209805	-0.329288	0.741938	NA
AT1G02290	2.53012	1.07496	0.844622	1.27271	0.203121	NA
AT1G02300	0.156322	-0.190651	2.83187	-0.0673234	0.946324	NA
AT1G02305	72.3233	-0.0143321	0.162375	-0.0882651	0.929666	0.975779
AT1G02310	84.1619	0.131714	0.153848	0.856129	0.391926	0.713296
AT1G02320	0	NA	NA	NA	NA	NA
AT1G02330	28.4646	0.131601	0.255431	0.515212	0.606405	NA
AT1G02335	0	NA	NA	NA	NA	NA
AT1G02340	0	NA	NA	NA	NA	NA
AT1G02350	0.19722	2.57259	3.21029	0.801358	0.422924	NA
AT1G02360	0	NA	NA	NA	NA	NA
AT1G02370	12.5144	0.0637899	0.376305	0.169517	0.86539	NA
AT1G02380	52.9563	-0.289501	0.184838	-1.56624	0.117292	0.440095
AT1G02390	0.0952541	-0.186069	3.72183	-0.0499939	0.960127	NA
AT1G02400	10.5994	0.15057	0.437646	0.344045	0.730812	NA
AT1G02405	9.0876	-0.229741	0.451078	-0.509315	0.610532	NA
AT1G02410	20.8521	0.334108	0.278799	1.19839	0.230767	NA
AT1G02420	0.277255	-1.31811	2.3543	-0.559872	0.575567	NA
AT1G02430	0	NA	NA	NA	NA	NA
AT1G02440	0	NA	NA	NA	NA	NA
AT1G02450	0.207548	0.40707	2.86245	0.142211	0.886914	NA
AT1G02460	0	NA	NA	NA	NA	NA
AT1G02470	0	NA	NA	NA	NA	NA
AT1G02475	8.23371	0.641734	0.446389	1.43761	0.150544	NA
AT1G02480	0	NA	NA	NA	NA	NA
AT1G02490	0	NA	NA	NA	NA	NA
AT1G02500	6.32734	0.406791	0.526794	0.772201	0.439996	NA
AT1G02510	0	NA	NA	NA	NA	NA
AT1G02520	0.168307	1.9178	3.03977	0.630904	0.528103	NA
AT1G02530	0	NA	NA	NA	NA	NA
AT1G02540	0	NA	NA	NA	NA	NA
AT1G02550	0	NA	NA	NA	NA	NA
AT1G02560	58.9598	-0.0432681	0.184663	-0.234309	0.814745	0.939654
AT1G02570	0	NA	NA	NA	NA	NA
AT1G02575	0	NA	NA	NA	NA	NA
AT1G02580	0	NA	NA	NA	NA	NA
AT1G02590	0	NA	NA	NA	NA	NA
AT1G02600	0	NA	NA	NA	NA	NA
AT1G02610	50.221	0.217117	0.194587	1.11578	0.264515	0.615889
AT1G02620	0	NA	NA	NA	NA	NA
AT1G02630	0	NA	NA	NA	NA	NA
AT1G02640	2.57058	0.480875	0.799202	0.601694	0.547378	NA
AT1G02650	2.26678	1.02481	0.845856	1.21156	0.225681	NA
AT1G02660	34.9872	0.143469	0.270702	0.529988	0.59612	NA
AT1G02670	0.406763	-0.0427894	1.99331	-0.0214665	0.982874	NA
AT1G02680	44.0689	-0.0760581	0.195108	-0.389825	0.696666	0.886359
AT1G02681	0	NA	NA	NA	NA	NA
AT1G02690	4.84533	-1.16965	0.690508	-1.6939	0.0902842	NA
AT1G02700	831.608	0.181698	0.102948	1.76494	0.077574	0.368842
AT1G02705	0.948824	-1.57889	1.38445	-1.14045	0.254098	NA
AT1G02710	0	NA	NA	NA	NA	NA
AT1G02720	1.45089	-1.01423	1.1939	-0.849506	0.3956	NA
AT1G02730	0	NA	NA	NA	NA	NA
AT1G02740	11.042	0.477599	0.368342	1.29662	0.194762	NA
AT1G02750	40.8409	-0.0269322	0.215026	-0.125251	0.900325	NA
AT1G02760	0	NA	NA	NA	NA	NA
AT1G02770	20.6572	0.221727	0.28126	0.788333	0.430502	NA
AT1G02780	186.526	-0.027219	0.111002	-0.245211	0.806293	0.93825
AT1G02790	57.0172	-0.829505	0.233419	-3.55371	0.000379834	0.0140159
AT1G02800	0	NA	NA	NA	NA	NA
AT1G02810	4.47925	-0.168784	0.704865	-0.239456	0.810752	NA
AT1G02813	0	NA	NA	NA	NA	NA
AT1G02816	102.637	-0.0708457	0.15204	-0.465969	0.641238	0.861896
AT1G02820	0.535556	-0.288195	1.81367	-0.158901	0.873747	NA
AT1G02830	0	NA	NA	NA	NA	NA
AT1G02840	63.5052	-0.311752	0.189938	-1.64134	0.100728	0.411728
AT1G02850	235.462	-0.239776	0.104674	-2.2907	0.0219805	0.188345
AT1G02860	8.91187	-0.197769	0.439237	-0.450256	0.652526	NA
AT1G02870	80.7595	-0.150251	0.169635	-0.88573	0.375763	0.696727
AT1G02880	32.6868	-0.0802331	0.226161	-0.354761	0.722769	NA
AT1G02890	131.213	0.0155605	0.129372	0.120277	0.904264	0.968425
AT1G02900	0	NA	NA	NA	NA	NA
AT1G02910	11.703	-0.737816	0.392446	-1.88005	0.0601016	NA
AT1G02920	7.57526	1.76086	0.611498	2.87959	0.00398195	NA
AT1G02930	11.4685	1.57263	0.509157	3.08869	0.00201044	NA
AT1G02940	0	NA	NA	NA	NA	NA
AT1G02950	0	NA	NA	NA	NA	NA
AT1G02952	0	NA	NA	NA	NA	NA
AT1G02960	5.88215	-0.923667	0.581033	-1.5897	0.111903	NA
AT1G02965	0	NA	NA	NA	NA	NA
AT1G02970	0	NA	NA	NA	NA	NA
AT1G02980	0.10659	0.475121	3.58197	0.132642	0.894476	NA
AT1G02990	14.6288	-0.162016	0.351188	-0.461338	0.644556	NA
AT1G03000	5.83477	-0.494936	0.544175	-0.909516	0.363078	NA
AT1G03010	0	NA	NA	NA	NA	NA
AT1G03020	0	NA	NA	NA	NA	NA
AT1G03030	86.4435	-0.259677	0.152939	-1.69791	0.0895254	0.384503
AT1G03040	21.6819	0.0631618	0.282374	0.223681	0.823005	NA
AT1G03050	4.53202	-0.749692	0.733583	-1.02196	0.3068	NA
AT1G03055	0	NA	NA	NA	NA	NA
AT1G03060	8.85663	-0.587456	0.442794	-1.3267	0.184607	NA
AT1G03070	6.4658	0.263061	0.554664	0.47427	0.635307	NA
AT1G03080	2.18594	0.561828	0.800285	0.702035	0.482657	NA
AT1G03090	31.1338	-0.015676	0.253842	-0.0617549	0.950758	NA
AT1G03100	3.62459	0.25275	0.730186	0.346145	0.729234	NA
AT1G03103	1.51549	0.0544802	1.03125	0.052829	0.957868	NA
AT1G03106	735.929	0.030988	0.111679	0.277473	0.781417	0.932771
AT1G03110	3.45348	0.921427	0.657369	1.40169	0.161008	NA
AT1G03120	36.5551	-0.328975	0.241166	-1.3641	0.172536	NA
AT1G03130	12.9203	0.14291	0.403047	0.354574	0.722908	NA
AT1G03140	68.7826	0.0824232	0.169187	0.487172	0.626136	0.857307
AT1G03150	13.9458	0.334751	0.361703	0.925486	0.354713	NA
AT1G03160	5.76238	0.319957	0.517236	0.618591	0.536186	NA
AT1G03165	0	NA	NA	NA	NA	NA
AT1G03170	0	NA	NA	NA	NA	NA
AT1G03180	2.56248	-1.12113	0.890736	-1.25865	0.208156	NA
AT1G03190	7.80046	0.269393	0.470558	0.572498	0.566985	NA
AT1G03200	0.333365	1.19648	2.26809	0.527528	0.597827	NA
AT1G03210	6.59955	-0.623154	0.511294	-1.21878	0.222928	NA
AT1G03220	37.4647	0.149371	0.232138	0.643456	0.519928	NA
AT1G03230	27.2734	0.0261957	0.269306	0.0972711	0.922511	NA
AT1G03240	0.257622	1.19648	2.43677	0.49101	0.623419	NA
AT1G03250	18.0187	-0.0653065	0.30772	-0.212227	0.83193	NA
AT1G03260	5.02298	0.189386	0.575837	0.328889	0.74224	NA
AT1G03270	49.634	0.234014	0.191621	1.22123	0.221998	0.575364
AT1G03280	14.8542	-0.411548	0.36966	-1.11331	0.265573	NA
AT1G03290	0	NA	NA	NA	NA	NA
AT1G03300	0.0952541	-0.186069	3.72183	-0.0499939	0.960127	NA
AT1G03310	0.422061	1.69178	1.85435	0.912329	0.361596	NA
AT1G03320	0	NA	NA	NA	NA	NA
AT1G03325	0	NA	NA	NA	NA	NA
AT1G03330	42.9485	-0.122765	0.204909	-0.599121	0.549092	0.812899
AT1G03340	1.88352	1.01892	0.941155	1.08263	0.278973	NA
AT1G03350	38.0692	0.660831	0.218832	3.01981	0.0025293	NA
AT1G03360	3.66436	1.08392	0.707371	1.53232	0.125444	NA
AT1G03365	19.5192	0.300441	0.287201	1.0461	0.295515	NA
AT1G03370	3.41405	-0.143659	0.74696	-0.192325	0.847488	NA
AT1G03380	105.559	0.472741	0.140304	3.36941	0.000753288	0.022979
AT1G03390	0	NA	NA	NA	NA	NA
AT1G03395	0	NA	NA	NA	NA	NA
AT1G03400	2.19277	0.749865	0.851587	0.88055	0.378562	NA
AT1G03410	0.179988	1.19647	2.96923	0.402958	0.686979	NA
AT1G03420	0	NA	NA	NA	NA	NA
AT1G03430	9.24612	0.173898	0.423819	0.410312	0.681577	NA
AT1G03440	0.598826	1.59802	1.63982	0.97451	0.329804	NA
AT1G03445	0.0529545	0.475123	3.81693	0.124478	0.900937	NA
AT1G03457	0.726997	0.510626	1.75008	0.291773	0.77046	NA
AT1G03470	437.215	0.0105026	0.0840163	0.125006	0.900519	0.967696
AT1G03475	40.2829	0.109505	0.209453	0.522816	0.601103	NA
AT1G03490	0	NA	NA	NA	NA	NA
AT1G03495	0	NA	NA	NA	NA	NA
AT1G03502	0	NA	NA	NA	NA	NA
AT1G03506	0.649343	1.79542	1.67911	1.06927	0.284949	NA
AT1G03510	4.82833	0.4073	0.628734	0.64781	0.517108	NA
AT1G03515	0	NA	NA	NA	NA	NA
AT1G03520	4.1507	0.511164	0.63356	0.806812	0.419775	NA
AT1G03530	15.2015	0.00836113	0.321433	0.0260121	0.979248	NA
AT1G03540	0	NA	NA	NA	NA	NA
AT1G03545	0.495072	-1.1558	1.71757	-0.672927	0.500993	NA
AT1G03550	4.4789	-0.179039	0.579668	-0.308865	0.757424	NA
AT1G03560	4.67728	-0.315969	0.601509	-0.525294	0.599379	NA
AT1G03570	0	NA	NA	NA	NA	NA
AT1G03580	1.81479	-0.190761	1.05937	-0.180071	0.857097	NA
AT1G03590	5.86373	0.231322	0.519564	0.445224	0.656158	NA
AT1G03600	90.8975	0.00200289	0.148628	0.0134758	0.989248	0.996336
AT1G03610	81.8957	0.0122732	0.154239	0.0795725	0.936577	0.976732
AT1G03620	3.09304	-0.411343	0.748174	-0.549796	0.582459	NA
AT1G03630	0.296367	1.19648	2.37384	0.504026	0.614243	NA
AT1G03640	0	NA	NA	NA	NA	NA
AT1G03650	6.69075	-0.417159	0.543202	-0.767962	0.44251	NA
AT1G03660	0.0583619	0.475123	3.81693	0.124478	0.900937	NA
AT1G03670	0	NA	NA	NA	NA	NA
AT1G03680	54.0709	0.445917	0.190018	2.34671	0.01894	0.174721
AT1G03687	1.77533	-0.597274	1.03693	-0.576004	0.564612	NA
AT1G03700	0.0368922	0.475123	3.81693	0.124478	0.900937	NA
AT1G03710	0.0368922	0.475123	3.81693	0.124478	0.900937	NA
AT1G03720	0	NA	NA	NA	NA	NA
AT1G03730	2.67315	-1.28522	0.873218	-1.47182	0.14107	NA
AT1G03740	5.11421	-0.486936	0.586695	-0.829965	0.406559	NA
AT1G03743	0.466932	1.76781	1.91897	0.921229	0.356931	NA
AT1G03746	0.228866	2.617	2.72789	0.959347	0.337384	NA
AT1G03750	8.24346	0.0701559	0.438815	0.159876	0.872979	NA
AT1G03760	60.5595	-0.169753	0.195304	-0.869173	0.384753	0.704415
AT1G03770	63.6466	-0.0571449	0.176023	-0.324645	0.74545	0.91665
AT1G03780	0.181878	-1.15599	2.61854	-0.441462	0.658878	NA
AT1G03790	1405.45	0.0932759	0.101157	0.922089	0.356482	0.687192
AT1G03800	0	NA	NA	NA	NA	NA
AT1G03810	0	NA	NA	NA	NA	NA
AT1G03820	0	NA	NA	NA	NA	NA
AT1G03830	2.63177	-1.07146	0.89984	-1.19073	0.233761	NA
AT1G03840	0.371559	-1.66771	2.13528	-0.781026	0.434787	NA
AT1G03850	0.0994639	-0.320729	3.80592	-0.0842711	0.932841	NA
AT1G03860	26.0278	-0.155055	0.260718	-0.594721	0.55203	NA
AT1G03870	0	NA	NA	NA	NA	NA
AT1G03880	7647.81	0.610994	0.177775	3.43689	0.000588442	0.0197396
AT1G03890	590.061	0.503394	0.184169	2.73333	0.00626983	0.091094
AT1G03900	39.7615	-0.00469118	0.216001	-0.0217183	0.982673	NA
AT1G03905	14.4558	-1.2359	0.357195	-3.46001	0.000540155	NA
AT1G03910	83.0559	-0.191912	0.153863	-1.24729	0.212292	0.567651
AT1G03920	0.889003	1.55172	1.40599	1.10365	0.269745	NA
AT1G03930	8.37158	-0.3659	0.446686	-0.819143	0.412705	NA
AT1G03935	1.40848	0.691979	1.08713	0.636518	0.524439	NA
AT1G03940	0.315357	-0.460272	2.05978	-0.223457	0.82318	NA
AT1G03950	13.5416	-0.332554	0.368012	-0.903651	0.36618	NA
AT1G03960	3.96009	-0.658535	0.622402	-1.05805	0.29003	NA
AT1G03970	68.3893	0.0945319	0.162071	0.583273	0.55971	0.821204
AT1G03980	0	NA	NA	NA	NA	NA
AT1G03982	0	NA	NA	NA	NA	NA
AT1G03987	0	NA	NA	NA	NA	NA
AT1G03990	101.36	-0.131323	0.134771	-0.974413	0.329852	0.66739
AT1G03993	0	NA	NA	NA	NA	NA
AT1G03997	0	NA	NA	NA	NA	NA
AT1G04000	32.54	0.177432	0.224057	0.791907	0.428415	NA
AT1G04003	0	NA	NA	NA	NA	NA
AT1G04007	0.0696974	0	3.81693	0	1	NA
AT1G04010	3.6297	-0.59566	0.706052	-0.843649	0.398866	NA
AT1G04013	0.367785	-0.899967	2.13616	-0.421301	0.673535	NA
AT1G04017	0.108084	1.91779	3.81693	0.502442	0.615356	NA
AT1G04020	0	NA	NA	NA	NA	NA
AT1G04023	0	NA	NA	NA	NA	NA
AT1G04030	5.11762	-0.198632	0.577135	-0.344168	0.73072	NA
AT1G04033	0.177782	1.91781	2.98203	0.64312	0.520146	NA
AT1G04037	0	NA	NA	NA	NA	NA
AT1G04040	3.07849	1.0314	0.739177	1.39533	0.162916	NA
AT1G04043	0.0368922	0.475123	3.81693	0.124478	0.900937	NA
AT1G04047	1.93945	-1.95005	1.09615	-1.77899	0.0752415	NA
AT1G04050	1.0152	0.62609	1.24584	0.502546	0.615284	NA
AT1G04053	0.238341	2.66667	2.69539	0.989346	0.322494	NA
AT1G04057	0	NA	NA	NA	NA	NA
AT1G04063	0	NA	NA	NA	NA	NA
AT1G04067	0.0696974	0	3.81693	0	1	NA
AT1G04070	15.574	0.189028	0.325511	0.580713	0.561434	NA
AT1G04073	0	NA	NA	NA	NA	NA
AT1G04077	0	NA	NA	NA	NA	NA
AT1G04080	22.6194	-0.280908	0.271664	-1.03403	0.301123	NA
AT1G04083	0	NA	NA	NA	NA	NA
AT1G04087	0	NA	NA	NA	NA	NA
AT1G04090	0	NA	NA	NA	NA	NA
AT1G04093	0	NA	NA	NA	NA	NA
AT1G04097	0.0696974	0	3.81693	0	1	NA
AT1G04100	12.362	0.143553	0.393376	0.364925	0.715167	NA
AT1G04103	0.228866	2.617	2.72789	0.959347	0.337384	NA
AT1G04105	0	NA	NA	NA	NA	NA
AT1G04110	0	NA	NA	NA	NA	NA
AT1G04117	0	NA	NA	NA	NA	NA
AT1G04120	44.2677	-0.143817	0.243013	-0.591807	0.55398	0.817599
AT1G04123	0.19222	0	2.91393	0	1	NA
AT1G04127	0	NA	NA	NA	NA	NA
AT1G04130	10.5568	-0.0714917	0.386038	-0.185194	0.853077	NA
AT1G04133	0	NA	NA	NA	NA	NA
AT1G04137	0	NA	NA	NA	NA	NA
AT1G04140	52.5113	0.219754	0.18269	1.20288	0.229023	0.58165
AT1G04143	0	NA	NA	NA	NA	NA
AT1G04147	0	NA	NA	NA	NA	NA
AT1G04150	0	NA	NA	NA	NA	NA
AT1G04153	0	NA	NA	NA	NA	NA
AT1G04157	0	NA	NA	NA	NA	NA
AT1G04160	0.495766	-0.803214	1.66592	-0.482144	0.629704	NA
AT1G04163	0	NA	NA	NA	NA	NA
AT1G04167	0	NA	NA	NA	NA	NA
AT1G04170	56.9516	-0.0276096	0.176024	-0.156851	0.875362	0.957063
AT1G04173	0	NA	NA	NA	NA	NA
AT1G04177	0	NA	NA	NA	NA	NA
AT1G04180	0	NA	NA	NA	NA	NA
AT1G04183	0	NA	NA	NA	NA	NA
AT1G04187	5.72673	0.0545206	0.552378	0.0987017	0.921375	NA
AT1G04190	11.0637	-0.343091	0.400287	-0.857112	0.391383	NA
AT1G04193	0.0529545	0.475123	3.81693	0.124478	0.900937	NA
AT1G04197	0.429857	-0.924313	1.96717	-0.469869	0.638449	NA
AT1G04200	12.9553	0.383567	0.371049	1.03374	0.30126	NA
AT1G04203	0	NA	NA	NA	NA	NA
AT1G04207	0	NA	NA	NA	NA	NA
AT1G04210	18.3914	-0.347389	0.309139	-1.12373	0.261127	NA
AT1G04213	0	NA	NA	NA	NA	NA
AT1G04217	6.14095	0.931902	0.505522	1.84345	0.0652639	NA
AT1G04220	0.0497319	0.475123	3.81693	0.124478	0.900937	NA
AT1G04223	0.72752	0.794337	1.43483	0.553612	0.579844	NA
AT1G04227	4.9614	0.771262	0.618757	1.24647	0.212592	NA
AT1G04230	18.3549	-0.545194	0.317716	-1.71598	0.0861662	NA
AT1G04233	0	NA	NA	NA	NA	NA
AT1G04237	0.0865805	0	3.81693	0	1	NA
AT1G04240	0.525653	0.705019	1.75626	0.401431	0.688103	NA
AT1G04243	0	NA	NA	NA	NA	NA
AT1G04247	0.0866241	-0.18579	3.80954	-0.0487696	0.961103	NA
AT1G04250	0	NA	NA	NA	NA	NA
AT1G04253	0	NA	NA	NA	NA	NA
AT1G04257	0	NA	NA	NA	NA	NA
AT1G04260	35.0857	0.0931441	0.227874	0.408753	0.682721	NA
AT1G04263	17.2204	0.571959	0.331287	1.72648	0.0842618	NA
AT1G04267	0	NA	NA	NA	NA	NA
AT1G04270	55.0911	-0.273563	0.191671	-1.42725	0.153507	0.493632
AT1G04273	0.165634	1.19647	3.05693	0.391397	0.695504	NA
AT1G04277	14.1658	0.28412	0.394433	0.720325	0.471325	NA
AT1G04280	1.42853	-0.309074	1.07591	-0.287267	0.773908	NA
AT1G04283	0	NA	NA	NA	NA	NA
AT1G04287	0	NA	NA	NA	NA	NA
AT1G04290	5.4101	0.169702	0.575792	0.294728	0.768202	NA
AT1G04293	0	NA	NA	NA	NA	NA
AT1G04295	0.162412	1.19647	3.07816	0.388698	0.6975	NA
AT1G04297	0	NA	NA	NA	NA	NA
AT1G04300	53.2066	-0.21705	0.227015	-0.956103	0.33902	0.673012
AT1G04303	0	NA	NA	NA	NA	NA
AT1G04307	0	NA	NA	NA	NA	NA
AT1G04310	5.42684	-0.965236	0.578706	-1.66792	0.0953316	NA
AT1G04313	0	NA	NA	NA	NA	NA
AT1G04320	0	NA	NA	NA	NA	NA
AT1G04323	0	NA	NA	NA	NA	NA
AT1G04327	0	NA	NA	NA	NA	NA
AT1G04330	0.944205	0.911187	1.27209	0.71629	0.473813	NA
AT1G04333	0	NA	NA	NA	NA	NA
AT1G04337	0	NA	NA	NA	NA	NA
AT1G04340	7.1197	0.536832	0.471343	1.13894	0.254727	NA
AT1G04343	0	NA	NA	NA	NA	NA
AT1G04347	0	NA	NA	NA	NA	NA
AT1G04350	5.3379	0.318459	0.568626	0.560049	0.575446	NA
AT1G04353	0.108084	1.91779	3.81693	0.502442	0.615356	NA
AT1G04357	0	NA	NA	NA	NA	NA
AT1G04360	14.6636	0.101027	0.367452	0.274939	0.783363	NA
AT1G04363	0	NA	NA	NA	NA	NA
AT1G04367	0	NA	NA	NA	NA	NA
AT1G04370	0	NA	NA	NA	NA	NA
AT1G04373	0	NA	NA	NA	NA	NA
AT1G04377	0	NA	NA	NA	NA	NA
AT1G04380	0.0583619	0.475123	3.81693	0.124478	0.900937	NA
AT1G04383	0	NA	NA	NA	NA	NA
AT1G04387	0	NA	NA	NA	NA	NA
AT1G04390	6.43881	-0.788993	0.543306	-1.45221	0.146444	NA
AT1G04397	0	NA	NA	NA	NA	NA
AT1G04400	98.9341	0.0410454	0.146355	0.280451	0.779132	0.932305
AT1G04403	0	NA	NA	NA	NA	NA
AT1G04407	0	NA	NA	NA	NA	NA
AT1G04410	44.4465	-0.235569	0.205638	-1.14555	0.25198	0.606883
AT1G04413	0	NA	NA	NA	NA	NA
AT1G04417	0	NA	NA	NA	NA	NA
AT1G04420	1.81301	-0.569453	1.00813	-0.564859	0.572169	NA
AT1G04425	0	NA	NA	NA	NA	NA
AT1G04427	0	NA	NA	NA	NA	NA
AT1G04430	0.394606	1.19648	2.0707	0.577814	0.563389	NA
AT1G04433	0.0497319	0.475123	3.81693	0.124478	0.900937	NA
AT1G04437	0	NA	NA	NA	NA	NA
AT1G04440	16.4272	0.387711	0.307758	1.25979	0.207744	NA
AT1G04443	0	NA	NA	NA	NA	NA
AT1G04445	0.203339	0.528615	2.60227	0.203136	0.839029	NA
AT1G04447	0	NA	NA	NA	NA	NA
AT1G04450	0.379214	-0.762739	2.03407	-0.374982	0.707674	NA
AT1G04453	0	NA	NA	NA	NA	NA
AT1G04455	0	NA	NA	NA	NA	NA
AT1G04457	0	NA	NA	NA	NA	NA
AT1G04463	0	NA	NA	NA	NA	NA
AT1G04467	0.0497319	0.475123	3.81693	0.124478	0.900937	NA
AT1G04470	3.36222	1.02976	0.769475	1.33826	0.180812	NA
AT1G04473	0	NA	NA	NA	NA	NA
AT1G04477	0	NA	NA	NA	NA	NA
AT1G04480	31.8548	-0.353352	0.245428	-1.43974	0.149942	NA
AT1G04483	0.932683	-1.56905	1.41377	-1.10984	0.267069	NA
AT1G04487	0.139395	0	3.65836	0	1	NA
AT1G04490	0.152418	-0.882889	3.13291	-0.281812	0.778088	NA
AT1G04493	0	NA	NA	NA	NA	NA
AT1G04497	0	NA	NA	NA	NA	NA
AT1G04500	0.0368922	0.475123	3.81693	0.124478	0.900937	NA
AT1G04503	0.122652	0.475124	3.40306	0.139617	0.888963	NA
AT1G04507	0.0696974	0	3.81693	0	1	NA
AT1G04510	48.0127	-0.191373	0.198238	-0.965367	0.334361	0.669013
AT1G04513	0	NA	NA	NA	NA	NA
AT1G04517	0.307309	-0.813322	2.11392	-0.384747	0.700425	NA
AT1G04520	0.156972	1.19647	3.11543	0.384047	0.700943	NA
AT1G04523	0	NA	NA	NA	NA	NA
AT1G04527	0.474263	2.68562	3.6267	0.740513	0.458989	NA
AT1G04530	91.064	-0.235517	0.153755	-1.53177	0.12558	0.452089
AT1G04533	1.49622	-0.674705	1.15782	-0.582736	0.560071	NA
AT1G04537	0	NA	NA	NA	NA	NA
AT1G04540	4.03582	0.383386	0.686346	0.558591	0.576441	NA
AT1G04547	0.0368922	0.475123	3.81693	0.124478	0.900937	NA
AT1G04550	5.01166	-0.49645	0.627631	-0.79099	0.42895	NA
AT1G04555	4.64021	-0.54372	0.648571	-0.838336	0.401842	NA
AT1G04557	0	NA	NA	NA	NA	NA
AT1G04560	20637.7	0.0492028	0.0743396	0.661865	0.508057	0.786156
AT1G04563	0.871391	2.90149	1.59408	1.82017	0.0687332	NA
AT1G04567	0	NA	NA	NA	NA	NA
AT1G04570	2.49239	-1.03776	0.926862	-1.11965	0.262865	NA
AT1G04573	0	NA	NA	NA	NA	NA
AT1G04577	0	NA	NA	NA	NA	NA
AT1G04580	0	NA	NA	NA	NA	NA
AT1G04583	0.721979	-0.565761	1.52165	-0.371808	0.710036	NA
AT1G04587	0	NA	NA	NA	NA	NA
AT1G04590	28.9378	-0.325093	0.254454	-1.27761	0.201387	NA
AT1G04593	0	NA	NA	NA	NA	NA
AT1G04597	0	NA	NA	NA	NA	NA
AT1G04600	0.923676	-1.33506	1.39846	-0.954667	0.339746	NA
AT1G04603	0	NA	NA	NA	NA	NA
AT1G04607	0	NA	NA	NA	NA	NA
AT1G04610	0	NA	NA	NA	NA	NA
AT1G04620	6.24789	0.376061	0.529229	0.710583	0.477343	NA
AT1G04623	0	NA	NA	NA	NA	NA
AT1G04625	0	NA	NA	NA	NA	NA
AT1G04630	7.81713	-0.00995313	0.477158	-0.0208592	0.983358	NA
AT1G04635	7.12917	0.112067	0.4788	0.234059	0.814939	NA
AT1G04640	5.65685	-0.0675255	0.542871	-0.124386	0.90101	NA
AT1G04643	0.108084	1.91779	3.81693	0.502442	0.615356	NA
AT1G04645	0	NA	NA	NA	NA	NA
AT1G04647	0.204249	1.91781	2.84212	0.674781	0.499815	NA
AT1G04650	2.18613	-0.822947	1.08744	-0.756773	0.449186	NA
AT1G04653	0	NA	NA	NA	NA	NA
AT1G04657	0	NA	NA	NA	NA	NA
AT1G04660	42.1108	-0.00251694	0.195997	-0.0128417	0.989754	NA
AT1G04667	0	NA	NA	NA	NA	NA
AT1G04670	0	NA	NA	NA	NA	NA
AT1G04673	0	NA	NA	NA	NA	NA
AT1G04677	0	NA	NA	NA	NA	NA
AT1G04680	0	NA	NA	NA	NA	NA
AT1G04683	0	NA	NA	NA	NA	NA
AT1G04687	0	NA	NA	NA	NA	NA
AT1G04690	50.1929	-0.0656323	0.201186	-0.326226	0.744253	0.916195
AT1G04693	0	NA	NA	NA	NA	NA
AT1G04697	0	NA	NA	NA	NA	NA
AT1G04700	0.92981	2.12793	1.54887	1.37386	0.169486	NA
AT1G04703	0	NA	NA	NA	NA	NA
AT1G04707	0.306936	0.412179	2.1811	0.188978	0.85011	NA
AT1G04710	7.63577	0.474609	0.50721	0.935725	0.349415	NA
AT1G04713	0.108084	1.91779	3.81693	0.502442	0.615356	NA
AT1G04717	0	NA	NA	NA	NA	NA
AT1G04720	0	NA	NA	NA	NA	NA
AT1G04723	0	NA	NA	NA	NA	NA
AT1G04730	0	NA	NA	NA	NA	NA
AT1G04733	0	NA	NA	NA	NA	NA
AT1G04737	0	NA	NA	NA	NA	NA
AT1G04743	0	NA	NA	NA	NA	NA
AT1G04747	0	NA	NA	NA	NA	NA
AT1G04750	48.7472	-0.038743	0.205423	-0.188601	0.850406	0.950189
AT1G04753	0.0368922	0.475123	3.81693	0.124478	0.900937	NA
AT1G04760	0.153616	-0.885343	3.1244	-0.283364	0.776898	NA
AT1G04763	0	NA	NA	NA	NA	NA
AT1G04767	0	NA	NA	NA	NA	NA
AT1G04770	11.455	-0.0598203	0.414644	-0.144269	0.885288	NA
AT1G04773	0	NA	NA	NA	NA	NA
AT1G04778	1.68422	0.293279	1.00161	0.292807	0.769669	NA
AT1G04780	15.9897	-0.0879953	0.323729	-0.271818	0.785762	NA
AT1G04783	0	NA	NA	NA	NA	NA
AT1G04787	0	NA	NA	NA	NA	NA
AT1G04790	25.1874	-0.155865	0.259333	-0.601024	0.547824	NA
AT1G04793	0	NA	NA	NA	NA	NA
AT1G04797	0	NA	NA	NA	NA	NA
AT1G04800	1.9208	-0.932772	1.00159	-0.931293	0.351702	NA
AT1G04803	0.0583619	0.475123	3.81693	0.124478	0.900937	NA
AT1G04807	0	NA	NA	NA	NA	NA
AT1G04810	21.4432	0.297138	0.269401	1.10296	0.270046	NA
AT1G04813	0	NA	NA	NA	NA	NA
AT1G04817	0	NA	NA	NA	NA	NA
AT1G04820	3.62129	-0.904162	0.802347	-1.1269	0.259786	NA
AT1G04823	0	NA	NA	NA	NA	NA
AT1G04827	0.216169	2.64455	3.10423	0.851917	0.39426	NA
AT1G04830	77.7817	-0.0691928	0.166083	-0.416615	0.67696	0.875333
AT1G04833	0.0898467	-0.185804	3.80492	-0.0488326	0.961053	NA
AT1G04837	0.105639	0	3.81693	0	1	NA
AT1G04840	1.58165	1.19818	1.1553	1.03712	0.299681	NA
AT1G04847	0	NA	NA	NA	NA	NA
AT1G04850	39.1775	-0.287441	0.223119	-1.28828	0.197647	NA
AT1G04853	0.237785	-0.709908	2.45545	-0.289115	0.772493	NA
AT1G04857	0	NA	NA	NA	NA	NA
AT1G04860	18.5157	-0.400694	0.308839	-1.29742	0.194487	NA
AT1G04863	0	NA	NA	NA	NA	NA
AT1G04867	0	NA	NA	NA	NA	NA
AT1G04870	11.3136	0.174183	0.386664	0.450476	0.652367	NA
AT1G04873	0	NA	NA	NA	NA	NA
AT1G04877	0	NA	NA	NA	NA	NA
AT1G04880	0.156972	1.19647	3.11543	0.384047	0.700943	NA
AT1G04883	0	NA	NA	NA	NA	NA
AT1G04887	0	NA	NA	NA	NA	NA
AT1G04890	0.471713	-0.594378	1.79707	-0.330749	0.740834	NA
AT1G04893	0	NA	NA	NA	NA	NA
AT1G04895	0	NA	NA	NA	NA	NA
AT1G04897	0.413978	0.770673	1.89127	0.40749	0.683648	NA
AT1G04900	2.01765	1.55376	0.947077	1.64058	0.100884	NA
AT1G04907	0.261876	-0.134062	2.64947	-0.0505994	0.959645	NA
AT1G04910	17.8719	-0.17145	0.308156	-0.556375	0.577954	NA
AT1G04913	0	NA	NA	NA	NA	NA
AT1G04917	0	NA	NA	NA	NA	NA
AT1G04920	19.6677	-0.477935	0.312127	-1.53122	0.125715	NA
AT1G04923	0	NA	NA	NA	NA	NA
AT1G04927	0	NA	NA	NA	NA	NA
AT1G04930	7.38327	0.1956	0.495221	0.394976	0.692861	NA
AT1G04933	0.400545	-0.303813	2.07612	-0.146337	0.883655	NA
AT1G04937	0	NA	NA	NA	NA	NA
AT1G04940	4.45288	0.610403	0.632733	0.964709	0.334691	NA
AT1G04943	0	NA	NA	NA	NA	NA
AT1G04945	19.2442	-0.125283	0.301644	-0.415333	0.677898	NA
AT1G04947	0	NA	NA	NA	NA	NA
AT1G04950	25.6421	0.19841	0.275374	0.720513	0.47121	NA
AT1G04953	0.135502	1.19647	3.28288	0.364457	0.715517	NA
AT1G04957	0	NA	NA	NA	NA	NA
AT1G04960	23.5832	-0.00480443	0.261524	-0.0183709	0.985343	NA
AT1G04963	0	NA	NA	NA	NA	NA
AT1G04967	0	NA	NA	NA	NA	NA
AT1G04970	22.5977	-0.180653	0.282176	-0.640214	0.522033	NA
AT1G04973	0	NA	NA	NA	NA	NA
AT1G04977	0.0497319	0.475123	3.81693	0.124478	0.900937	NA
AT1G04980	2.59505	0.353609	0.766655	0.461236	0.64463	NA
AT1G04983	0	NA	NA	NA	NA	NA
AT1G04985	43.0519	-0.0462452	0.197128	-0.234594	0.814524	0.939654
AT1G04987	0	NA	NA	NA	NA	NA
AT1G04990	0.61806	-0.830992	1.57651	-0.527107	0.598119	NA
AT1G04997	0.108084	1.91779	3.81693	0.502442	0.615356	NA
AT1G05000	1.73563	-0.0111321	0.929765	-0.011973	0.990447	NA
AT1G05003	0	NA	NA	NA	NA	NA
AT1G05005	0	NA	NA	NA	NA	NA
AT1G05007	0	NA	NA	NA	NA	NA
AT1G05010	0.640943	0.104926	1.56206	0.0671713	0.946445	NA
AT1G05013	0	NA	NA	NA	NA	NA
AT1G05017	0	NA	NA	NA	NA	NA
AT1G05020	0.950284	-1.46939	1.44258	-1.01859	0.3084	NA
AT1G05023	0	NA	NA	NA	NA	NA
AT1G05027	0	NA	NA	NA	NA	NA
AT1G05030	8.40071	-0.334817	0.523761	-0.639256	0.522656	NA
AT1G05033	0.11268	1.91779	3.81693	0.502442	0.615356	NA
AT1G05035	0	NA	NA	NA	NA	NA
AT1G05037	0	NA	NA	NA	NA	NA
AT1G05040	0	NA	NA	NA	NA	NA
AT1G05043	0.0529545	0.475123	3.81693	0.124478	0.900937	NA
AT1G05047	0.268913	0.475135	2.41515	0.196731	0.844038	NA
AT1G05053	0	NA	NA	NA	NA	NA
AT1G05055	12.0224	0.0540372	0.381348	0.1417	0.887317	NA
AT1G05057	3.60054	1.17725	0.786889	1.49608	0.134632	NA
AT1G05060	78.453	-0.00872948	0.156185	-0.055892	0.955428	0.985625
AT1G05061	0.0994639	-0.320729	3.80592	-0.0842711	0.932841	NA
AT1G05065	0.523523	1.72086	1.7957	0.958319	0.337902	NA
AT1G05067	0	NA	NA	NA	NA	NA
AT1G05070	4.32946	-0.266675	0.62807	-0.424594	0.671132	NA
AT1G05073	0	NA	NA	NA	NA	NA
AT1G05077	0	NA	NA	NA	NA	NA
AT1G05080	0	NA	NA	NA	NA	NA
AT1G05083	0	NA	NA	NA	NA	NA
AT1G05085	0	NA	NA	NA	NA	NA
AT1G05087	0	NA	NA	NA	NA	NA
AT1G05090	0	NA	NA	NA	NA	NA
AT1G05093	0	NA	NA	NA	NA	NA
AT1G05097	0	NA	NA	NA	NA	NA
AT1G05100	0.414593	1.19648	2.04088	0.586258	0.557702	NA
AT1G05103	0	NA	NA	NA	NA	NA
AT1G05107	0	NA	NA	NA	NA	NA
AT1G05113	0	NA	NA	NA	NA	NA
AT1G05117	0	NA	NA	NA	NA	NA
AT1G05120	68.7595	-0.134528	0.163677	-0.821912	0.411127	0.7263
AT1G05123	0	NA	NA	NA	NA	NA
AT1G05127	0	NA	NA	NA	NA	NA
AT1G05133	0	NA	NA	NA	NA	NA
AT1G05135	0.207934	0.528425	2.58416	0.204486	0.837974	NA
AT1G05136	0	NA	NA	NA	NA	NA
AT1G05137	0	NA	NA	NA	NA	NA
AT1G05140	16.2849	0.0445145	0.333278	0.133566	0.893746	NA
AT1G05143	0	NA	NA	NA	NA	NA
AT1G05147	0.898494	-1.90249	1.44118	-1.3201	0.186802	NA
AT1G05150	109.099	0.34512	0.137576	2.50858	0.0121219	0.139703
AT1G05153	0	NA	NA	NA	NA	NA
AT1G05160	7.66249	0.000122134	0.516179	0.000236612	0.999811	NA
AT1G05163	0	NA	NA	NA	NA	NA
AT1G05170	22.744	0.611276	0.286971	2.1301	0.0331637	NA
AT1G05173	0	NA	NA	NA	NA	NA
AT1G05177	0	NA	NA	NA	NA	NA
AT1G05180	14.7231	-0.0182772	0.342194	-0.0534117	0.957404	NA
AT1G05183	0.0497319	0.475123	3.81693	0.124478	0.900937	NA
AT1G05187	0	NA	NA	NA	NA	NA
AT1G05190	2.19752	-0.337497	0.947164	-0.356324	0.721598	NA
AT1G05193	0	NA	NA	NA	NA	NA
AT1G05197	0	NA	NA	NA	NA	NA
AT1G05200	0	NA	NA	NA	NA	NA
AT1G05203	0	NA	NA	NA	NA	NA
AT1G05205	5.75361	0.334559	0.528429	0.63312	0.526655	NA
AT1G05207	0	NA	NA	NA	NA	NA
AT1G05210	0	NA	NA	NA	NA	NA
AT1G05213	0.242936	2.69256	2.67954	1.00486	0.314965	NA
AT1G05217	0	NA	NA	NA	NA	NA
AT1G05220	0	NA	NA	NA	NA	NA
AT1G05223	0	NA	NA	NA	NA	NA
AT1G05227	0	NA	NA	NA	NA	NA
AT1G05230	4.91575	0.747655	0.567106	1.31837	0.18738	NA
AT1G05233	0	NA	NA	NA	NA	NA
AT1G05237	0	NA	NA	NA	NA	NA
AT1G05240	0	NA	NA	NA	NA	NA
AT1G05243	0	NA	NA	NA	NA	NA
AT1G05247	0	NA	NA	NA	NA	NA
AT1G05250	0	NA	NA	NA	NA	NA
AT1G05253	0	NA	NA	NA	NA	NA
AT1G05257	0.828108	-0.871898	1.49649	-0.582629	0.560143	NA
AT1G05260	0	NA	NA	NA	NA	NA
AT1G05263	0.162412	1.19647	3.07816	0.388698	0.6975	NA
AT1G05267	0	NA	NA	NA	NA	NA
AT1G05270	42.1526	-0.635028	0.219403	-2.89435	0.00379944	NA
AT1G05273	2.74574	0.368518	0.816621	0.451272	0.651794	NA
AT1G05277	0	NA	NA	NA	NA	NA
AT1G05280	0	NA	NA	NA	NA	NA
AT1G05283	0	NA	NA	NA	NA	NA
AT1G05287	0.151564	1.19647	3.15439	0.379303	0.704463	NA
AT1G05290	0	NA	NA	NA	NA	NA
AT1G05291	0	NA	NA	NA	NA	NA
AT1G05293	0	NA	NA	NA	NA	NA
AT1G05297	0.0583619	0.475123	3.81693	0.124478	0.900937	NA
AT1G05300	2.29663	-0.60536	0.911797	-0.66392	0.506741	NA
AT1G05303	0	NA	NA	NA	NA	NA
AT1G05307	0	NA	NA	NA	NA	NA
AT1G05310	0.0696974	0	3.81693	0	1	NA
AT1G05313	0.0986099	1.91779	3.81693	0.502442	0.615356	NA
AT1G05317	0	NA	NA	NA	NA	NA
AT1G05320	0.242221	-0.900694	2.45271	-0.367224	0.713452	NA
AT1G05323	0	NA	NA	NA	NA	NA
AT1G05327	0	NA	NA	NA	NA	NA
AT1G05330	2.44881	-0.240107	0.856449	-0.280352	0.779208	NA
AT1G05333	9.77256	-0.401748	0.450341	-0.892097	0.372341	NA
AT1G05337	0	NA	NA	NA	NA	NA
AT1G05340	606.18	0.101247	0.101263	0.999844	0.317386	0.658948
AT1G05343	0	NA	NA	NA	NA	NA
AT1G05347	1.27243	0.426562	1.12696	0.378506	0.705055	NA
AT1G05350	1.61122	0.534742	1.10127	0.485568	0.627273	NA
AT1G05353	0	NA	NA	NA	NA	NA
AT1G05357	0	NA	NA	NA	NA	NA
AT1G05360	2.79779	-0.689767	0.837177	-0.823921	0.409985	NA
AT1G05363	0	NA	NA	NA	NA	NA
AT1G05367	0	NA	NA	NA	NA	NA
AT1G05370	0.0696974	0	3.81693	0	1	NA
AT1G05373	0	NA	NA	NA	NA	NA
AT1G05377	0	NA	NA	NA	NA	NA
AT1G05380	55.5852	-0.288929	0.194938	-1.48216	0.138299	0.470344
AT1G05383	0	NA	NA	NA	NA	NA
AT1G05385	6.50608	0.818557	0.496827	1.64757	0.0994406	NA
AT1G05387	0	NA	NA	NA	NA	NA
AT1G05390	0	NA	NA	NA	NA	NA
AT1G05397	1.01035	0.499287	1.35806	0.367649	0.713135	NA
AT1G05400	5.53645	0.210275	0.550185	0.38219	0.702321	NA
AT1G05407	0	NA	NA	NA	NA	NA
AT1G05410	13.6698	-0.123249	0.365326	-0.337366	0.735841	NA
AT1G05413	0	NA	NA	NA	NA	NA
AT1G05417	0	NA	NA	NA	NA	NA
AT1G05420	2.58704	0.610324	0.840845	0.725845	0.467934	NA
AT1G05423	0	NA	NA	NA	NA	NA
AT1G05427	0	NA	NA	NA	NA	NA
AT1G05430	6.23005	0.228352	0.529322	0.431405	0.666174	NA
AT1G05433	0	NA	NA	NA	NA	NA
AT1G05440	0	NA	NA	NA	NA	NA
AT1G05443	0	NA	NA	NA	NA	NA
AT1G05447	0	NA	NA	NA	NA	NA
AT1G05450	0	NA	NA	NA	NA	NA
AT1G05453	0	NA	NA	NA	NA	NA
AT1G05460	3.00469	0.774797	0.774552	1.00032	0.317157	NA
AT1G05463	0	NA	NA	NA	NA	NA
AT1G05467	0	NA	NA	NA	NA	NA
AT1G05470	0.0898467	-0.185804	3.80492	-0.0488326	0.961053	NA
AT1G05473	0	NA	NA	NA	NA	NA
AT1G05477	0	NA	NA	NA	NA	NA
AT1G05483	0.523067	-0.975382	1.87448	-0.520347	0.602822	NA
AT1G05487	0	NA	NA	NA	NA	NA
AT1G05490	0	NA	NA	NA	NA	NA
AT1G05493	0	NA	NA	NA	NA	NA
AT1G05497	0	NA	NA	NA	NA	NA
AT1G05500	44.6982	0.295282	0.196972	1.49911	0.133846	0.464838
AT1G05507	0	NA	NA	NA	NA	NA
AT1G05510	8477.02	0.199458	0.0527391	3.78196	0.000155595	0.00720656
AT1G05517	0	NA	NA	NA	NA	NA
AT1G05520	16.7723	0.103721	0.323903	0.320223	0.748799	NA
AT1G05523	6.26266	-0.282974	0.523873	-0.540157	0.589089	NA
AT1G05527	0	NA	NA	NA	NA	NA
AT1G05530	0	NA	NA	NA	NA	NA
AT1G05533	0	NA	NA	NA	NA	NA
AT1G05537	0	NA	NA	NA	NA	NA
AT1G05540	0	NA	NA	NA	NA	NA
AT1G05543	0	NA	NA	NA	NA	NA
AT1G05547	0	NA	NA	NA	NA	NA
AT1G05550	0.0368922	0.475123	3.81693	0.124478	0.900937	NA
AT1G05553	0.0368922	0.475123	3.81693	0.124478	0.900937	NA
AT1G05557	0.220685	0.475133	2.77446	0.171252	0.864025	NA
AT1G05560	45.0143	-0.103778	0.20363	-0.50964	0.610304	0.850461
AT1G05562	1.96125	-0.373534	0.874743	-0.427022	0.669363	NA
AT1G05563	0	NA	NA	NA	NA	NA
AT1G05567	0	NA	NA	NA	NA	NA
AT1G05570	0.126739	-0.648546	3.33606	-0.194405	0.845859	NA
AT1G05575	0.0952541	-0.186069	3.72183	-0.0499939	0.960127	NA
AT1G05577	0	NA	NA	NA	NA	NA
AT1G05580	7.57505	0.011264	0.561719	0.0200526	0.984001	NA
AT1G05583	0	NA	NA	NA	NA	NA
AT1G05587	0	NA	NA	NA	NA	NA
AT1G05590	0.55942	3.21941	1.84667	1.74336	0.0812701	NA
AT1G05593	0	NA	NA	NA	NA	NA
AT1G05597	0	NA	NA	NA	NA	NA
AT1G05600	4.9108	0.0171395	0.575551	0.0297792	0.976243	NA
AT1G05603	0	NA	NA	NA	NA	NA
AT1G05607	0	NA	NA	NA	NA	NA
AT1G05610	0	NA	NA	NA	NA	NA
AT1G05613	0	NA	NA	NA	NA	NA
AT1G05615	0	NA	NA	NA	NA	NA
AT1G05617	0	NA	NA	NA	NA	NA
AT1G05620	0.495429	-1.92339	1.72584	-1.11447	0.265079	NA
AT1G05623	0	NA	NA	NA	NA	NA
AT1G05630	0	NA	NA	NA	NA	NA
AT1G05633	0	NA	NA	NA	NA	NA
AT1G05640	0.0865805	0	3.81693	0	1	NA
AT1G05643	0	NA	NA	NA	NA	NA
AT1G05647	0	NA	NA	NA	NA	NA
AT1G05650	0	NA	NA	NA	NA	NA
AT1G05653	0	NA	NA	NA	NA	NA
AT1G05657	0	NA	NA	NA	NA	NA
AT1G05660	0	NA	NA	NA	NA	NA
AT1G05663	0	NA	NA	NA	NA	NA
AT1G05667	0	NA	NA	NA	NA	NA
AT1G05670	3.49321	0.310259	0.696169	0.445666	0.655839	NA
AT1G05673	0	NA	NA	NA	NA	NA
AT1G05675	0.270994	0.409022	2.25218	0.181612	0.855887	NA
AT1G05680	245.834	-0.357984	0.117681	-3.04197	0.00235036	0.0481823
AT1G05683	0	NA	NA	NA	NA	NA
AT1G05687	0	NA	NA	NA	NA	NA
AT1G05690	21.5495	-0.199191	0.285399	-0.697939	0.485215	NA
AT1G05693	0	NA	NA	NA	NA	NA
AT1G05697	0	NA	NA	NA	NA	NA
AT1G05700	0.0497319	0.475123	3.81693	0.124478	0.900937	NA
AT1G05703	0.0368922	0.475123	3.81693	0.124478	0.900937	NA
AT1G05707	0	NA	NA	NA	NA	NA
AT1G05710	22.3339	-0.000739908	0.289879	-0.00255247	0.997963	NA
AT1G05713	0	NA	NA	NA	NA	NA
AT1G05717	0	NA	NA	NA	NA	NA
AT1G05720	23.3687	0.00180955	0.276596	0.0065422	0.99478	NA
AT1G05723	0	NA	NA	NA	NA	NA
AT1G05727	0	NA	NA	NA	NA	NA
AT1G05730	14.5113	-0.112914	0.334001	-0.338064	0.735315	NA
AT1G05733	0	NA	NA	NA	NA	NA
AT1G05737	0	NA	NA	NA	NA	NA
AT1G05740	0.0696974	0	3.81693	0	1	NA
AT1G05747	0	NA	NA	NA	NA	NA
AT1G05750	9.24556	0.185041	0.454737	0.40692	0.684067	NA
AT1G05753	0.0368922	0.475123	3.81693	0.124478	0.900937	NA
AT1G05757	0	NA	NA	NA	NA	NA
AT1G05760	0	NA	NA	NA	NA	NA
AT1G05763	0	NA	NA	NA	NA	NA
AT1G05767	0	NA	NA	NA	NA	NA
AT1G05770	0	NA	NA	NA	NA	NA
AT1G05773	0	NA	NA	NA	NA	NA
AT1G05777	0	NA	NA	NA	NA	NA
AT1G05780	12.7128	-0.635456	0.383413	-1.65737	0.0974454	NA
AT1G05783	0	NA	NA	NA	NA	NA
AT1G05785	19.4893	-0.785927	0.305047	-2.57641	0.00998323	NA
AT1G05787	0.0529545	0.475123	3.81693	0.124478	0.900937	NA
AT1G05790	17.8841	-0.0681608	0.322482	-0.211363	0.832604	NA
AT1G05793	0	NA	NA	NA	NA	NA
AT1G05797	0	NA	NA	NA	NA	NA
AT1G05800	0	NA	NA	NA	NA	NA
AT1G05803	0	NA	NA	NA	NA	NA
AT1G05805	0.0497319	0.475123	3.81693	0.124478	0.900937	NA
AT1G05807	0	NA	NA	NA	NA	NA
AT1G05810	4.40227	0.256997	0.59596	0.431231	0.6663	NA
AT1G05813	0	NA	NA	NA	NA	NA
AT1G05817	0	NA	NA	NA	NA	NA
AT1G05820	2.96135	-0.590649	0.804017	-0.734623	0.462569	NA
AT1G05823	0	NA	NA	NA	NA	NA
AT1G05827	0	NA	NA	NA	NA	NA
AT1G05830	4.66311	-0.959364	0.633206	-1.51509	0.12975	NA
AT1G05833	0	NA	NA	NA	NA	NA
AT1G05835	0.585333	0.802603	1.83103	0.438334	0.661144	NA
AT1G05837	0.164001	0.475129	3.06761	0.154886	0.876912	NA
AT1G05840	27.1868	0.0234385	0.256076	0.0915295	0.927072	NA
AT1G05843	0	NA	NA	NA	NA	NA
AT1G05847	0	NA	NA	NA	NA	NA
AT1G05850	38.8717	0.0588607	0.222003	0.265135	0.790905	NA
AT1G05853	1.47444	0.518617	1.07159	0.483968	0.628409	NA
AT1G05857	0	NA	NA	NA	NA	NA
AT1G05860	16.2941	0.0507902	0.320987	0.158231	0.874275	NA
AT1G05863	0	NA	NA	NA	NA	NA
AT1G05867	0	NA	NA	NA	NA	NA
AT1G05870	1.50461	-0.495429	1.03658	-0.477944	0.63269	NA
AT1G05873	0.0865805	0	3.81693	0	1	NA
AT1G05880	0	NA	NA	NA	NA	NA
AT1G05887	0	NA	NA	NA	NA	NA
AT1G05890	76.2183	-0.378306	0.151859	-2.49117	0.0127323	0.142371
AT1G05893	0	NA	NA	NA	NA	NA
AT1G05894	2.8214	-0.799041	0.882832	-0.905088	0.365419	NA
AT1G05897	0	NA	NA	NA	NA	NA
AT1G05900	5.46997	-0.184392	0.526093	-0.350493	0.725969	NA
AT1G05903	0	NA	NA	NA	NA	NA
AT1G05907	0.266917	2.57767	2.63106	0.979707	0.327231	NA
AT1G05910	10.0705	-0.179656	0.42709	-0.420651	0.67401	NA
AT1G05913	0.292579	1.91782	2.52635	0.759127	0.447777	NA
AT1G05917	0	NA	NA	NA	NA	NA
AT1G05920	0.246168	-1.13218	2.20593	-0.513244	0.607781	NA
AT1G05927	0	NA	NA	NA	NA	NA
AT1G05930	0	NA	NA	NA	NA	NA
AT1G05933	0.108084	1.91779	3.81693	0.502442	0.615356	NA
AT1G05937	2.00549	0.766693	0.878532	0.872697	0.382828	NA
AT1G05940	31.1578	-0.0449703	0.251442	-0.178849	0.858056	NA
AT1G05943	0	NA	NA	NA	NA	NA
AT1G05947	0.105909	-0.377097	3.80337	-0.0991482	0.921021	NA
AT1G05950	0.0368922	0.475123	3.81693	0.124478	0.900937	NA
AT1G05953	0	NA	NA	NA	NA	NA
AT1G05957	0	NA	NA	NA	NA	NA
AT1G05960	29.2338	-0.518194	0.265682	-1.95043	0.0511249	NA
AT1G05963	0	NA	NA	NA	NA	NA
AT1G05967	0	NA	NA	NA	NA	NA
AT1G05970	5.22906	-0.0057395	0.573907	-0.0100007	0.992021	NA
AT1G05973	0.0368922	0.475123	3.81693	0.124478	0.900937	NA
AT1G05977	0	NA	NA	NA	NA	NA
AT1G05980	0	NA	NA	NA	NA	NA
AT1G05983	0	NA	NA	NA	NA	NA
AT1G05987	0	NA	NA	NA	NA	NA
AT1G05990	0	NA	NA	NA	NA	NA
AT1G05993	0.148209	-0.840679	2.83538	-0.296497	0.766851	NA
AT1G05997	0	NA	NA	NA	NA	NA
AT1G06000	2.58502	-0.264161	0.854699	-0.309069	0.757269	NA
AT1G06002	0.820808	0.822292	1.46969	0.559501	0.57582	NA
AT1G06003	0	NA	NA	NA	NA	NA
AT1G06007	0	NA	NA	NA	NA	NA
AT1G06010	34.9303	0.147298	0.227728	0.646815	0.517752	NA
AT1G06013	0	NA	NA	NA	NA	NA
AT1G06017	0	NA	NA	NA	NA	NA
AT1G06020	0.215366	0.398335	2.56792	0.15512	0.876727	NA
AT1G06023	0	NA	NA	NA	NA	NA
AT1G06027	0	NA	NA	NA	NA	NA
AT1G06030	0	NA	NA	NA	NA	NA
AT1G06033	2.67686	-0.176853	0.840033	-0.210531	0.833253	NA
AT1G06037	0	NA	NA	NA	NA	NA
AT1G06040	6.18499	0.0796148	0.510569	0.155933	0.876085	NA
AT1G06043	0	NA	NA	NA	NA	NA
AT1G06045	0	NA	NA	NA	NA	NA
AT1G06047	0	NA	NA	NA	NA	NA
AT1G06050	3.41696	-0.126871	0.743303	-0.170685	0.864471	NA
AT1G06053	0	NA	NA	NA	NA	NA
AT1G06057	0	NA	NA	NA	NA	NA
AT1G06060	19.4494	-0.519675	0.336446	-1.5446	0.122442	NA
AT1G06063	0	NA	NA	NA	NA	NA
AT1G06067	0	NA	NA	NA	NA	NA
AT1G06070	27.4877	0.0644633	0.249417	0.258456	0.796055	NA
AT1G06073	0	NA	NA	NA	NA	NA
AT1G06080	0	NA	NA	NA	NA	NA
AT1G06083	0.810459	0.795238	1.42391	0.558489	0.576511	NA
AT1G06087	6.28842	1.12858	0.514679	2.19278	0.0283235	NA
AT1G06090	0	NA	NA	NA	NA	NA
AT1G06093	0.0583619	0.475123	3.81693	0.124478	0.900937	NA
AT1G06097	0.0529545	0.475123	3.81693	0.124478	0.900937	NA
AT1G06100	0	NA	NA	NA	NA	NA
AT1G06103	0	NA	NA	NA	NA	NA
AT1G06110	165.007	-0.200098	0.132021	-1.51565	0.129608	0.457659
AT1G06113	0	NA	NA	NA	NA	NA
AT1G06117	0	NA	NA	NA	NA	NA
AT1G06120	0	NA	NA	NA	NA	NA
AT1G06123	0	NA	NA	NA	NA	NA
AT1G06127	0	NA	NA	NA	NA	NA
AT1G06130	40.6005	-0.232162	0.216198	-1.07384	0.282895	NA
AT1G06133	0	NA	NA	NA	NA	NA
AT1G06135	0	NA	NA	NA	NA	NA
AT1G06137	0	NA	NA	NA	NA	NA
AT1G06140	1.1025	-1.96469	1.34899	-1.45642	0.145276	NA
AT1G06143	1.16273	-0.427498	1.2585	-0.33969	0.73409	NA
AT1G06147	0	NA	NA	NA	NA	NA
AT1G06148	0.0497319	0.475123	3.81693	0.124478	0.900937	NA
AT1G06150	3.09318	0.22327	0.771084	0.289554	0.772157	NA
AT1G06153	0	NA	NA	NA	NA	NA
AT1G06157	0	NA	NA	NA	NA	NA
AT1G06160	0	NA	NA	NA	NA	NA
AT1G06163	0	NA	NA	NA	NA	NA
AT1G06170	0	NA	NA	NA	NA	NA
AT1G06173	0	NA	NA	NA	NA	NA
AT1G06177	0	NA	NA	NA	NA	NA
AT1G06180	0.119429	0.475124	3.43612	0.138273	0.890024	NA
AT1G06187	0	NA	NA	NA	NA	NA
AT1G06190	49.1254	0.431072	0.190547	2.26229	0.0236796	0.198585
AT1G06197	0.202527	0.528657	2.6063	0.202838	0.839262	NA
AT1G06200	88.2697	-0.13902	0.161162	-0.862612	0.388351	0.708268
AT1G06203	0	NA	NA	NA	NA	NA
AT1G06207	0	NA	NA	NA	NA	NA
AT1G06210	67.0525	0.19552	0.174615	1.11972	0.262832	0.615729
AT1G06213	0	NA	NA	NA	NA	NA
AT1G06217	0	NA	NA	NA	NA	NA
AT1G06220	44.2107	0.00322807	0.202006	0.0159801	0.98725	0.995664
AT1G06225	0	NA	NA	NA	NA	NA
AT1G06227	0.543371	2.11917	1.7201	1.23201	0.217946	NA
AT1G06230	128.118	-0.197699	0.148745	-1.32911	0.183811	0.528779
AT1G06233	4.00952	0.260473	0.661302	0.393879	0.69367	NA
AT1G06237	3.63544	1.81149	0.763731	2.3719	0.0176971	NA
AT1G06240	0.733821	-1.80724	1.47421	-1.2259	0.220235	NA
AT1G06243	3.41495	0.682425	0.684085	0.997573	0.318487	NA
AT1G06247	0.0865805	0	3.81693	0	1	NA
AT1G06250	0.11268	1.91779	3.81693	0.502442	0.615356	NA
AT1G06253	0	NA	NA	NA	NA	NA
AT1G06257	0	NA	NA	NA	NA	NA
AT1G06260	0	NA	NA	NA	NA	NA
AT1G06263	0.108084	1.91779	3.81693	0.502442	0.615356	NA
AT1G06265	3.72758	-0.356777	0.64655	-0.551817	0.581074	NA
AT1G06267	0.273719	1.93801	2.38723	0.811826	0.416891	NA
AT1G06270	8.16084	0.0866835	0.476386	0.181961	0.855614	NA
AT1G06273	0.0696974	0	3.81693	0	1	NA
AT1G06277	0	NA	NA	NA	NA	NA
AT1G06280	0	NA	NA	NA	NA	NA
AT1G06283	0.164001	0.475129	3.06761	0.154886	0.876912	NA
AT1G06287	0	NA	NA	NA	NA	NA
AT1G06290	120.975	-0.0780966	0.136525	-0.572031	0.567301	0.823717
AT1G06293	0	NA	NA	NA	NA	NA
AT1G06297	0	NA	NA	NA	NA	NA
AT1G06303	0	NA	NA	NA	NA	NA
AT1G06307	0	NA	NA	NA	NA	NA
AT1G06310	0	NA	NA	NA	NA	NA
AT1G06313	0.108084	1.91779	3.81693	0.502442	0.615356	NA
AT1G06317	0	NA	NA	NA	NA	NA
AT1G06320	0.253036	-0.972764	2.42481	-0.401172	0.688293	NA
AT1G06323	0.477238	-0.78821	1.78227	-0.44225	0.658308	NA
AT1G06327	0	NA	NA	NA	NA	NA
AT1G06330	0	NA	NA	NA	NA	NA
AT1G06333	0	NA	NA	NA	NA	NA
AT1G06337	0	NA	NA	NA	NA	NA
AT1G06340	0	NA	NA	NA	NA	NA
AT1G06343	0	NA	NA	NA	NA	NA
AT1G06347	0	NA	NA	NA	NA	NA
AT1G06350	0	NA	NA	NA	NA	NA
AT1G06353	0	NA	NA	NA	NA	NA
AT1G06357	0	NA	NA	NA	NA	NA
AT1G06360	0	NA	NA	NA	NA	NA
AT1G06363	0	NA	NA	NA	NA	NA
AT1G06370	4.95733	-0.776516	0.608149	-1.27685	0.201655	NA
AT1G06373	0	NA	NA	NA	NA	NA
AT1G06377	0	NA	NA	NA	NA	NA
AT1G06380	10.9483	0.199089	0.413073	0.481971	0.629826	NA
AT1G06383	0	NA	NA	NA	NA	NA
AT1G06387	0	NA	NA	NA	NA	NA
AT1G06390	7.91737	-0.619089	0.495566	-1.24926	0.211571	NA
AT1G06393	0	NA	NA	NA	NA	NA
AT1G06397	0	NA	NA	NA	NA	NA
AT1G06400	135.866	-0.0935127	0.119057	-0.785444	0.432193	0.735776
AT1G06403	0	NA	NA	NA	NA	NA
AT1G06407	0	NA	NA	NA	NA	NA
AT1G06410	52.0547	0.299968	0.186	1.61273	0.106803	0.423766
AT1G06413	0	NA	NA	NA	NA	NA
AT1G06417	0	NA	NA	NA	NA	NA
AT1G06420	0.123516	-0.617858	3.36623	-0.183546	0.85437	NA
AT1G06423	0.754651	-0.743565	1.73272	-0.429132	0.667827	NA
AT1G06427	0	NA	NA	NA	NA	NA
AT1G06430	31.838	-0.14262	0.236945	-0.601912	0.547232	NA
AT1G06433	0	NA	NA	NA	NA	NA
AT1G06437	0	NA	NA	NA	NA	NA
AT1G06440	2.22326	-0.977762	1.07077	-0.913136	0.361171	NA
AT1G06443	0	NA	NA	NA	NA	NA
AT1G06447	0	NA	NA	NA	NA	NA
AT1G06450	23.1562	0.456384	0.275028	1.65941	0.0970341	NA
AT1G06453	0	NA	NA	NA	NA	NA
AT1G06457	0.383283	1.93612	2.06971	0.935452	0.349556	NA
AT1G06460	7.00974	0.244598	0.483475	0.505916	0.612916	NA
AT1G06463	13.2451	0.785701	0.391092	2.00899	0.0445379	NA
AT1G06467	0	NA	NA	NA	NA	NA
AT1G06470	1.94225	-0.669614	0.908618	-0.736959	0.461147	NA
AT1G06473	2.46077	0.773684	0.816329	0.94776	0.343252	NA
AT1G06475	0	NA	NA	NA	NA	NA
AT1G06480	0	NA	NA	NA	NA	NA
AT1G06483	0	NA	NA	NA	NA	NA
AT1G06487	0	NA	NA	NA	NA	NA
AT1G06490	0.0696974	0	3.81693	0	1	NA
AT1G06493	0	NA	NA	NA	NA	NA
AT1G06497	0	NA	NA	NA	NA	NA
AT1G06500	12.2665	-0.202323	0.362282	-0.558468	0.576525	NA
AT1G06507	0	NA	NA	NA	NA	NA
AT1G06510	5.66052	0.0486507	0.544293	0.0893834	0.928777	NA
AT1G06513	0	NA	NA	NA	NA	NA
AT1G06515	8.16869	0.090674	0.425144	0.213278	0.83111	NA
AT1G06517	0	NA	NA	NA	NA	NA
AT1G06520	4.89854	-0.50013	0.592729	-0.843776	0.398794	NA
AT1G06527	0	NA	NA	NA	NA	NA
AT1G06530	43.6497	-0.0755662	0.218939	-0.345147	0.729984	0.908096
AT1G06533	0	NA	NA	NA	NA	NA
AT1G06537	0.19722	2.57259	3.21029	0.801358	0.422924	NA
AT1G06540	2.42453	0.202897	0.839103	0.241802	0.808933	NA
AT1G06543	0	NA	NA	NA	NA	NA
AT1G06547	2.29023	1.18787	0.958078	1.23984	0.215033	NA
AT1G06550	0.470967	0.259253	1.79995	0.144033	0.885474	NA
AT1G06553	7.6798	0.650551	0.541545	1.20129	0.22964	NA
AT1G06557	0	NA	NA	NA	NA	NA
AT1G06560	3.30323	0.128676	0.680974	0.188958	0.850126	NA
AT1G06567	0	NA	NA	NA	NA	NA
AT1G06570	113.741	0.087071	0.153699	0.566505	0.57105	0.82513
AT1G06573	0.801958	-0.410833	1.47487	-0.278556	0.780586	NA
AT1G06577	0	NA	NA	NA	NA	NA
AT1G06580	0.651635	0.508107	1.50453	0.337717	0.735576	NA
AT1G06583	0	NA	NA	NA	NA	NA
AT1G06587	0.574304	-0.514843	1.68706	-0.305171	0.760236	NA
AT1G06590	2.75643	0.0464974	0.739663	0.0628629	0.949876	NA
AT1G06593	0	NA	NA	NA	NA	NA
AT1G06603	0	NA	NA	NA	NA	NA
AT1G06607	0	NA	NA	NA	NA	NA
AT1G06610	0	NA	NA	NA	NA	NA
AT1G06613	0.0529545	0.475123	3.81693	0.124478	0.900937	NA
AT1G06617	0	NA	NA	NA	NA	NA
AT1G06620	0	NA	NA	NA	NA	NA
AT1G06627	0	NA	NA	NA	NA	NA
AT1G06630	45.0212	0.186185	0.209201	0.88998	0.373477	0.696727
AT1G06633	0	NA	NA	NA	NA	NA
AT1G06637	0	NA	NA	NA	NA	NA
AT1G06640	0.388526	-1.48515	1.92038	-0.773366	0.439306	NA
AT1G06645	52.9402	-0.31727	0.191142	-1.65986	0.0969425	0.403147
AT1G06650	23.6357	0.284952	0.287613	0.990749	0.321808	NA
AT1G06657	0	NA	NA	NA	NA	NA
AT1G06660	0	NA	NA	NA	NA	NA
AT1G06663	0	NA	NA	NA	NA	NA
AT1G06667	0.164951	-0.191059	2.78155	-0.0686881	0.945238	NA
AT1G06670	13.2711	0.0316683	0.345394	0.0916875	0.926946	NA
AT1G06673	0	NA	NA	NA	NA	NA
AT1G06677	0	NA	NA	NA	NA	NA
AT1G06680	11.5505	-0.0537309	0.385176	-0.139497	0.889058	NA
AT1G06683	0	NA	NA	NA	NA	NA
AT1G06687	0.122652	0.475124	3.40306	0.139617	0.888963	NA
AT1G06690	20.398	0.0319541	0.296319	0.107837	0.914125	NA
AT1G06693	0	NA	NA	NA	NA	NA
AT1G06697	0	NA	NA	NA	NA	NA
AT1G06700	19.8383	-0.0944624	0.29182	-0.323701	0.746164	NA
AT1G06703	0	NA	NA	NA	NA	NA
AT1G06707	0	NA	NA	NA	NA	NA
AT1G06710	2.69949	-1.25356	0.932164	-1.34479	0.178693	NA
AT1G06713	0	NA	NA	NA	NA	NA
AT1G06717	0	NA	NA	NA	NA	NA
AT1G06720	16.9229	-0.0669411	0.361017	-0.185424	0.852897	NA
AT1G06723	0	NA	NA	NA	NA	NA
AT1G06727	0	NA	NA	NA	NA	NA
AT1G06730	6.84776	0.0343615	0.488975	0.0702726	0.943977	NA
AT1G06733	0	NA	NA	NA	NA	NA
AT1G06737	0	NA	NA	NA	NA	NA
AT1G06740	0.303461	0.522678	2.17962	0.239803	0.810483	NA
AT1G06743	0	NA	NA	NA	NA	NA
AT1G06747	0	NA	NA	NA	NA	NA
AT1G06750	0.517905	0.513502	1.82535	0.281316	0.778468	NA
AT1G06753	0.0583619	0.475123	3.81693	0.124478	0.900937	NA
AT1G06757	0.0583619	0.475123	3.81693	0.124478	0.900937	NA
AT1G06760	79.6943	0.489774	0.177405	2.76077	0.0057666	0.087927
AT1G06770	5.67653	0.160158	0.537992	0.297697	0.765935	NA
AT1G06773	0	NA	NA	NA	NA	NA
AT1G06777	0	NA	NA	NA	NA	NA
AT1G06780	4.6902	0.549246	0.598906	0.917082	0.3591	NA
AT1G06783	0	NA	NA	NA	NA	NA
AT1G06787	0	NA	NA	NA	NA	NA
AT1G06790	5.60311	-0.15012	0.570437	-0.263167	0.792422	NA
AT1G06797	0	NA	NA	NA	NA	NA
AT1G06800	3.21481	0.298268	0.705305	0.422893	0.672374	NA
AT1G06810	0.0866241	-0.18579	3.80954	-0.0487696	0.961103	NA
AT1G06817	0	NA	NA	NA	NA	NA
AT1G06820	4.02215	-1.34768	0.704427	-1.91315	0.0557285	NA
AT1G06823	0	NA	NA	NA	NA	NA
AT1G06827	0	NA	NA	NA	NA	NA
AT1G06830	0	NA	NA	NA	NA	NA
AT1G06837	0	NA	NA	NA	NA	NA
AT1G06840	1.60867	1.64742	1.1209	1.46973	0.141636	NA
AT1G06850	0.162323	0	3.42448	0	1	NA
AT1G06853	0	NA	NA	NA	NA	NA
AT1G06857	0	NA	NA	NA	NA	NA
AT1G06860	0	NA	NA	NA	NA	NA
AT1G06863	0	NA	NA	NA	NA	NA
AT1G06867	0	NA	NA	NA	NA	NA
AT1G06870	2.95599	-0.0450028	0.724979	-0.0620746	0.950503	NA
AT1G06873	0	NA	NA	NA	NA	NA
AT1G06877	0	NA	NA	NA	NA	NA
AT1G06880	0	NA	NA	NA	NA	NA
AT1G06883	0	NA	NA	NA	NA	NA
AT1G06890	33.4987	-0.17204	0.239809	-0.717406	0.473124	NA
AT1G06897	0	NA	NA	NA	NA	NA
AT1G06900	8.69913	0.088421	0.45888	0.192689	0.847203	NA
AT1G06907	0	NA	NA	NA	NA	NA
AT1G06910	7.23171	-0.196684	0.486912	-0.403941	0.686256	NA
AT1G06913	0	NA	NA	NA	NA	NA
AT1G06917	0	NA	NA	NA	NA	NA
AT1G06920	0	NA	NA	NA	NA	NA
AT1G06923	0	NA	NA	NA	NA	NA
AT1G06925	0.0368922	0.475123	3.81693	0.124478	0.900937	NA
AT1G06927	0	NA	NA	NA	NA	NA
AT1G06930	0	NA	NA	NA	NA	NA
AT1G06933	0	NA	NA	NA	NA	NA
AT1G06937	0	NA	NA	NA	NA	NA
AT1G06943	0	NA	NA	NA	NA	NA
AT1G06947	0	NA	NA	NA	NA	NA
AT1G06950	60.1009	-0.047706	0.177846	-0.268243	0.788512	0.934736
AT1G06953	0	NA	NA	NA	NA	NA
AT1G06957	0	NA	NA	NA	NA	NA
AT1G06960	6.90307	-0.167287	0.485312	-0.3447	0.73032	NA
AT1G06963	0	NA	NA	NA	NA	NA
AT1G06967	0	NA	NA	NA	NA	NA
AT1G06970	0.283872	-0.1514	2.3339	-0.0648699	0.948278	NA
AT1G06973	0	NA	NA	NA	NA	NA
AT1G06977	0	NA	NA	NA	NA	NA
AT1G06980	0	NA	NA	NA	NA	NA
AT1G06983	0	NA	NA	NA	NA	NA
AT1G06987	0	NA	NA	NA	NA	NA
AT1G06990	0	NA	NA	NA	NA	NA
AT1G06993	0	NA	NA	NA	NA	NA
AT1G06997	0	NA	NA	NA	NA	NA
AT1G07000	0.0368922	0.475123	3.81693	0.124478	0.900937	NA
AT1G07003	0	NA	NA	NA	NA	NA
AT1G07007	0	NA	NA	NA	NA	NA
AT1G07010	0.108094	-0.339122	3.56561	-0.0951091	0.924228	NA
AT1G07013	0	NA	NA	NA	NA	NA
AT1G07017	0	NA	NA	NA	NA	NA
AT1G07020	3.33002	0.39572	0.747448	0.529428	0.596509	NA
AT1G07023	0	NA	NA	NA	NA	NA
AT1G07025	0.0529545	0.475123	3.81693	0.124478	0.900937	NA
AT1G07027	0	NA	NA	NA	NA	NA
AT1G07030	69.8383	-0.253142	0.171137	-1.47918	0.139093	0.470615
AT1G07040	84.4223	0.0376963	0.154382	0.244176	0.807095	0.93825
AT1G07050	0.0497319	0.475123	3.81693	0.124478	0.900937	NA
AT1G07060	0.398273	-0.767368	1.90757	-0.402275	0.687482	NA
AT1G07070	2.42507	0.926638	0.79685	1.16288	0.24488	NA
AT1G07080	623.288	0.0645928	0.0761317	0.848435	0.396196	0.715334
AT1G07090	5.01594	-0.315216	0.589061	-0.535116	0.59257	NA
AT1G07100	0	NA	NA	NA	NA	NA
AT1G07110	27.4625	-0.339593	0.253077	-1.34186	0.179642	NA
AT1G07117	0	NA	NA	NA	NA	NA
AT1G07119	0.340971	1.19648	2.13135	0.561374	0.574542	NA
AT1G07120	0	NA	NA	NA	NA	NA
AT1G07123	0	NA	NA	NA	NA	NA
AT1G07127	0	NA	NA	NA	NA	NA
AT1G07128	5.67694	0.271014	0.573917	0.472218	0.636771	NA
AT1G07130	10.1212	0.075265	0.421717	0.178473	0.858352	NA
AT1G07133	0	NA	NA	NA	NA	NA
AT1G07135	6.57746	0.0926739	0.489939	0.189154	0.849972	NA
AT1G07140	71.995	0.119108	0.164857	0.722491	0.469992	0.761092
AT1G07143	0.286653	-0.326773	2.22185	-0.147073	0.883075	NA
AT1G07147	0	NA	NA	NA	NA	NA
AT1G07150	50.5474	-0.108539	0.205714	-0.52762	0.597763	0.840684
AT1G07157	0	NA	NA	NA	NA	NA
AT1G07160	0.687177	0.0314873	1.66281	0.0189363	0.984892	NA
AT1G07163	0	NA	NA	NA	NA	NA
AT1G07167	0	NA	NA	NA	NA	NA
AT1G07170	47.0578	-0.205323	0.194977	-1.05306	0.292314	0.643482
AT1G07173	0	NA	NA	NA	NA	NA
AT1G07175	0	NA	NA	NA	NA	NA
AT1G07177	0	NA	NA	NA	NA	NA
AT1G07180	31.3541	0.253422	0.231114	1.09653	0.272849	NA
AT1G07183	0	NA	NA	NA	NA	NA
AT1G07187	0	NA	NA	NA	NA	NA
AT1G07190	0	NA	NA	NA	NA	NA
AT1G07193	0	NA	NA	NA	NA	NA
AT1G07197	0	NA	NA	NA	NA	NA
AT1G07200	0.90743	-0.965279	1.3759	-0.701562	0.482952	NA
AT1G07210	9.11684	-0.149086	0.417781	-0.356852	0.721203	NA
AT1G07220	7.39984	-0.000481594	0.492683	-0.000977492	0.99922	NA
AT1G07230	33.5929	0.196484	0.22924	0.85711	0.391384	NA
AT1G07233	0	NA	NA	NA	NA	NA
AT1G07237	0	NA	NA	NA	NA	NA
AT1G07240	6.30906	0.168469	0.513337	0.328184	0.742773	NA
AT1G07247	0	NA	NA	NA	NA	NA
AT1G07250	1.9918	-0.102074	0.968415	-0.105403	0.916056	NA
AT1G07253	0	NA	NA	NA	NA	NA
AT1G07257	0	NA	NA	NA	NA	NA
AT1G07260	1.47506	-0.284252	1.0989	-0.258671	0.795889	NA
AT1G07263	0	NA	NA	NA	NA	NA
AT1G07267	0	NA	NA	NA	NA	NA
AT1G07270	0	NA	NA	NA	NA	NA
AT1G07273	0	NA	NA	NA	NA	NA
AT1G07277	0	NA	NA	NA	NA	NA
AT1G07280	2.54027	1.11573	0.916877	1.21688	0.223648	NA
AT1G07287	0	NA	NA	NA	NA	NA
AT1G07290	0.135502	1.19647	3.28288	0.364457	0.715517	NA
AT1G07293	0	NA	NA	NA	NA	NA
AT1G07297	0	NA	NA	NA	NA	NA
AT1G07300	2.4282	-0.913939	0.910027	-1.0043	0.315235	NA
AT1G07303	0	NA	NA	NA	NA	NA
AT1G07310	246.712	0.358828	0.104896	3.42081	0.000624345	0.0202535
AT1G07313	0	NA	NA	NA	NA	NA
AT1G07317	0.0737844	-0.0967996	3.81132	-0.0253979	0.979738	NA
AT1G07320	15.6103	-0.13114	0.359072	-0.365218	0.714949	NA
AT1G07323	0.0866241	-0.18579	3.80954	-0.0487696	0.961103	NA
AT1G07327	0	NA	NA	NA	NA	NA
AT1G07330	0.915601	2.003	1.40038	1.43032	0.152624	NA
AT1G07333	0	NA	NA	NA	NA	NA
AT1G07337	0.19222	0	2.91393	0	1	NA
AT1G07340	0	NA	NA	NA	NA	NA
AT1G07343	0	NA	NA	NA	NA	NA
AT1G07347	0	NA	NA	NA	NA	NA
AT1G07350	24.4775	-0.363006	0.286484	-1.26711	0.205117	NA
AT1G07353	0	NA	NA	NA	NA	NA
AT1G07360	76.2577	0.302604	0.156583	1.93255	0.0532915	0.298513
AT1G07367	0	NA	NA	NA	NA	NA
AT1G07370	0	NA	NA	NA	NA	NA
AT1G07373	0	NA	NA	NA	NA	NA
AT1G07380	7.08058	-0.0460091	0.492484	-0.0934226	0.925568	NA
AT1G07383	0	NA	NA	NA	NA	NA
AT1G07390	3.63063	-0.58801	0.703161	-0.836237	0.403021	NA
AT1G07393	0.162323	0	3.42448	0	1	NA
AT1G07397	0	NA	NA	NA	NA	NA
AT1G07400	34.7514	0.0480076	0.236928	0.202625	0.839428	NA
AT1G07407	0	NA	NA	NA	NA	NA
AT1G07410	0.752917	0.131799	1.48856	0.0885411	0.929447	NA
AT1G07413	0	NA	NA	NA	NA	NA
AT1G07417	0.0368922	0.475123	3.81693	0.124478	0.900937	NA
AT1G07420	26.3532	-0.0454695	0.252085	-0.180374	0.856859	NA
AT1G07423	0	NA	NA	NA	NA	NA
AT1G07430	121.856	0.226426	0.131002	1.72841	0.0839152	0.376596
AT1G07433	0	NA	NA	NA	NA	NA
AT1G07437	0	NA	NA	NA	NA	NA
AT1G07440	0.0583619	0.475123	3.81693	0.124478	0.900937	NA
AT1G07447	0	NA	NA	NA	NA	NA
AT1G07450	0	NA	NA	NA	NA	NA
AT1G07453	0	NA	NA	NA	NA	NA
AT1G07457	0.108094	-0.339122	3.56561	-0.0951091	0.924228	NA
AT1G07460	0	NA	NA	NA	NA	NA
AT1G07463	0	NA	NA	NA	NA	NA
AT1G07467	0	NA	NA	NA	NA	NA
AT1G07470	39.3141	-0.177803	0.211931	-0.838967	0.401488	NA
AT1G07473	64.5073	0.123411	0.186297	0.662441	0.507688	0.786156
AT1G07476	0	NA	NA	NA	NA	NA
AT1G07477	0.0583619	0.475123	3.81693	0.124478	0.900937	NA
AT1G07480	54.829	0.0989843	0.178132	0.555679	0.578431	0.827691
AT1G07483	0.867805	2.14389	1.50057	1.42872	0.153084	NA
AT1G07485	0	NA	NA	NA	NA	NA
AT1G07487	0	NA	NA	NA	NA	NA
AT1G07490	0	NA	NA	NA	NA	NA
AT1G07493	0.102686	-0.339723	3.63177	-0.093542	0.925473	NA
AT1G07497	0	NA	NA	NA	NA	NA
AT1G07500	179.086	0.0337815	0.114585	0.294817	0.768134	0.928276
AT1G07503	0	NA	NA	NA	NA	NA
AT1G07507	0	NA	NA	NA	NA	NA
AT1G07510	84.6322	0.348329	0.149858	2.3244	0.0201042	0.180468
AT1G07513	0.450849	-0.86713	1.69956	-0.510209	0.609905	NA
AT1G07517	0	NA	NA	NA	NA	NA
AT1G07520	2.74954	-1.59638	1.04001	-1.53496	0.124794	NA
AT1G07523	0	NA	NA	NA	NA	NA
AT1G07527	0	NA	NA	NA	NA	NA
AT1G07530	343.764	0.113965	0.100593	1.13293	0.257242	0.608964
AT1G07533	0	NA	NA	NA	NA	NA
AT1G07537	0	NA	NA	NA	NA	NA
AT1G07540	1.2921	0.504927	1.09277	0.46206	0.644038	NA
AT1G07543	0	NA	NA	NA	NA	NA
AT1G07547	0	NA	NA	NA	NA	NA
AT1G07550	0	NA	NA	NA	NA	NA
AT1G07553	0	NA	NA	NA	NA	NA
AT1G07557	0	NA	NA	NA	NA	NA
AT1G07560	0	NA	NA	NA	NA	NA
AT1G07563	0	NA	NA	NA	NA	NA
AT1G07567	0	NA	NA	NA	NA	NA
AT1G07570	7.6655	0.110463	0.44233	0.249729	0.802797	NA
AT1G07573	0	NA	NA	NA	NA	NA
AT1G07580	0	NA	NA	NA	NA	NA
AT1G07583	0	NA	NA	NA	NA	NA
AT1G07587	0.229112	0.475133	2.53486	0.187439	0.851316	NA
AT1G07590	26.2453	-0.30377	0.355125	-0.855388	0.392336	NA
AT1G07593	0	NA	NA	NA	NA	NA
AT1G07597	0	NA	NA	NA	NA	NA
AT1G07600	0	NA	NA	NA	NA	NA
AT1G07603	0	NA	NA	NA	NA	NA
AT1G07607	0.358848	-0.423293	1.89663	-0.223182	0.823394	NA
AT1G07610	2.59144	-2.21949	1.00397	-2.21071	0.0270557	NA
AT1G07615	16.4122	-0.374694	0.318798	-1.17533	0.239861	NA
AT1G07617	0	NA	NA	NA	NA	NA
AT1G07620	0	NA	NA	NA	NA	NA
AT1G07623	0	NA	NA	NA	NA	NA
AT1G07627	0	NA	NA	NA	NA	NA
AT1G07630	4.73119	0.648386	0.586933	1.1047	0.269289	NA
AT1G07637	0	NA	NA	NA	NA	NA
AT1G07640	0	NA	NA	NA	NA	NA
AT1G07645	1179.19	0.0222448	0.082009	0.271248	0.7862	0.934736
AT1G07647	0	NA	NA	NA	NA	NA
AT1G07650	1.07819	-0.769963	1.19648	-0.643524	0.519884	NA
AT1G07653	0	NA	NA	NA	NA	NA
AT1G07657	0	NA	NA	NA	NA	NA
AT1G07660	37.7927	0.217611	0.222522	0.97793	0.328109	NA
AT1G07663	0	NA	NA	NA	NA	NA
AT1G07667	0	NA	NA	NA	NA	NA
AT1G07670	12.4711	0.265338	0.357548	0.742103	0.458025	NA
AT1G07673	0	NA	NA	NA	NA	NA
AT1G07680	0	NA	NA	NA	NA	NA
AT1G07683	0	NA	NA	NA	NA	NA
AT1G07690	0	NA	NA	NA	NA	NA
AT1G07693	0.836594	-0.399285	1.50138	-0.265945	0.790281	NA
AT1G07697	0	NA	NA	NA	NA	NA
AT1G07700	10.8866	0.228142	0.409577	0.557019	0.577515	NA
AT1G07702	0	NA	NA	NA	NA	NA
AT1G07703	0	NA	NA	NA	NA	NA
AT1G07705	4.0355	0.502566	0.6078	0.826862	0.408315	NA
AT1G07707	0	NA	NA	NA	NA	NA
AT1G07710	0	NA	NA	NA	NA	NA
AT1G07717	0	NA	NA	NA	NA	NA
AT1G07720	0	NA	NA	NA	NA	NA
AT1G07723	0	NA	NA	NA	NA	NA
AT1G07725	0.161039	1.19647	3.08739	0.387535	0.69836	NA
AT1G07728	24.0714	0.179854	0.284059	0.633158	0.526631	NA
AT1G07730	0	NA	NA	NA	NA	NA
AT1G07733	0	NA	NA	NA	NA	NA
AT1G07737	0.204249	1.91781	2.84212	0.674781	0.499815	NA
AT1G07740	1.52846	0.946363	1.10148	0.859175	0.390244	NA
AT1G07743	0.0368922	0.475123	3.81693	0.124478	0.900937	NA
AT1G07745	6.83692	-0.831359	0.528626	-1.57268	0.115793	NA
AT1G07747	0	NA	NA	NA	NA	NA
AT1G07750	10.6295	0.239581	0.431839	0.554792	0.579037	NA
AT1G07753	0.144977	1.19647	3.2047	0.373349	0.708889	NA
AT1G07757	0	NA	NA	NA	NA	NA
AT1G07760	0	NA	NA	NA	NA	NA
AT1G07763	0	NA	NA	NA	NA	NA
AT1G07767	0	NA	NA	NA	NA	NA
AT1G07770	23.6384	-0.492123	0.286804	-1.71589	0.0861829	NA
AT1G07773	0	NA	NA	NA	NA	NA
AT1G07777	0	NA	NA	NA	NA	NA
AT1G07780	2.64361	-0.720785	0.851398	-0.84659	0.397224	NA
AT1G07783	0.10659	0.475121	3.58197	0.132642	0.894476	NA
AT1G07787	0	NA	NA	NA	NA	NA
AT1G07790	12.3132	0.840603	0.366805	2.29169	0.0219236	NA
AT1G07793	0	NA	NA	NA	NA	NA
AT1G07795	0	NA	NA	NA	NA	NA
AT1G07800	0	NA	NA	NA	NA	NA
AT1G07803	0	NA	NA	NA	NA	NA
AT1G07807	0	NA	NA	NA	NA	NA
AT1G07810	7.91424	-0.497326	0.480248	-1.03556	0.300407	NA
AT1G07813	0	NA	NA	NA	NA	NA
AT1G07820	34.8418	-0.0365271	0.226527	-0.161248	0.871898	NA
AT1G07823	0	NA	NA	NA	NA	NA
AT1G07827	0	NA	NA	NA	NA	NA
AT1G07830	21.1652	-0.396271	0.30478	-1.30018	0.193538	NA
AT1G07833	0	NA	NA	NA	NA	NA
AT1G07837	0	NA	NA	NA	NA	NA
AT1G07840	28.1686	-0.186305	0.265527	-0.701642	0.482902	NA
AT1G07843	0	NA	NA	NA	NA	NA
AT1G07847	0	NA	NA	NA	NA	NA
AT1G07850	0.256426	1.89033	2.4328	0.777018	0.437148	NA
AT1G07853	0	NA	NA	NA	NA	NA
AT1G07857	0	NA	NA	NA	NA	NA
AT1G07860	0	NA	NA	NA	NA	NA
AT1G07863	0	NA	NA	NA	NA	NA
AT1G07870	7.228	-0.775583	0.540389	-1.43523	0.151222	NA
AT1G07873	0	NA	NA	NA	NA	NA
AT1G07877	0	NA	NA	NA	NA	NA
AT1G07880	0	NA	NA	NA	NA	NA
AT1G07883	0	NA	NA	NA	NA	NA
AT1G07885	0	NA	NA	NA	NA	NA
AT1G07887	0	NA	NA	NA	NA	NA
AT1G07890	0.652469	0.557544	1.70501	0.327003	0.743666	NA
AT1G07893	0.236107	-0.109962	2.74162	-0.0401083	0.968007	NA
AT1G07897	0.562137	-0.438569	1.70099	-0.257831	0.796538	NA
AT1G07900	0	NA	NA	NA	NA	NA
AT1G07901	0	NA	NA	NA	NA	NA
AT1G07902	1.66413	0.141781	1.10364	0.128467	0.89778	NA
AT1G07903	0	NA	NA	NA	NA	NA
AT1G07907	0	NA	NA	NA	NA	NA
AT1G07910	11.8731	-0.05188	0.37665	-0.137741	0.890445	NA
AT1G07913	0	NA	NA	NA	NA	NA
AT1G07917	0	NA	NA	NA	NA	NA
AT1G07920	201.366	0.234174	0.112573	2.0802	0.037507	0.247697
AT1G07923	0	NA	NA	NA	NA	NA
AT1G07927	0	NA	NA	NA	NA	NA
AT1G07930	104.802	0.121214	0.145889	0.830864	0.406051	0.722085
AT1G07933	0	NA	NA	NA	NA	NA
AT1G07937	0	NA	NA	NA	NA	NA
AT1G07940	181.987	0.31835	0.120294	2.64643	0.00813471	0.10817
AT1G07943	0	NA	NA	NA	NA	NA
AT1G07947	0	NA	NA	NA	NA	NA
AT1G07950	15.0578	-0.143843	0.343516	-0.418739	0.675407	NA
AT1G07957	0.756715	-1.75794	1.55616	-1.12967	0.258616	NA
AT1G07960	20.5769	-0.215199	0.29345	-0.733342	0.46335	NA
AT1G07963	0	NA	NA	NA	NA	NA
AT1G07967	0	NA	NA	NA	NA	NA
AT1G07970	14.2856	-0.233706	0.338476	-0.690466	0.489901	NA
AT1G07973	0	NA	NA	NA	NA	NA
AT1G07977	0	NA	NA	NA	NA	NA
AT1G07980	47.2363	0.0970903	0.213995	0.453704	0.650042	0.865292
AT1G07983	0	NA	NA	NA	NA	NA
AT1G07985	4608.09	0.104445	0.0635859	1.64258	0.100469	0.411353
AT1G07987	0	NA	NA	NA	NA	NA
AT1G07990	49.1071	0.248166	0.195763	1.26769	0.20491	0.558022
AT1G07993	0	NA	NA	NA	NA	NA
AT1G07997	0	NA	NA	NA	NA	NA
AT1G08000	8.55393	0.842462	0.439027	1.91893	0.0549931	NA
AT1G08003	0	NA	NA	NA	NA	NA
AT1G08005	0.216837	1.91781	2.78457	0.688727	0.490995	NA
AT1G08007	0	NA	NA	NA	NA	NA
AT1G08010	11.1604	0.2522	0.393726	0.640547	0.521817	NA
AT1G08013	0	NA	NA	NA	NA	NA
AT1G08017	0	NA	NA	NA	NA	NA
AT1G08023	0.461406	1.28388	2.00016	0.641887	0.520947	NA
AT1G08027	0	NA	NA	NA	NA	NA
AT1G08030	5.59788	-0.594667	0.595798	-0.998101	0.318231	NA
AT1G08033	0	NA	NA	NA	NA	NA
AT1G08035	0	NA	NA	NA	NA	NA
AT1G08037	0.724966	-1.01578	1.51468	-0.670624	0.50246	NA
AT1G08040	48.5045	-0.0629075	0.186597	-0.337131	0.736018	0.912339
AT1G08043	0.11268	1.91779	3.81693	0.502442	0.615356	NA
AT1G08047	0	NA	NA	NA	NA	NA
AT1G08050	58.2207	0.0595404	0.201563	0.295394	0.767693	0.928276
AT1G08057	0	NA	NA	NA	NA	NA
AT1G08060	35.288	-0.313116	0.234511	-1.33519	0.181815	NA
AT1G08063	0	NA	NA	NA	NA	NA
AT1G08065	0	NA	NA	NA	NA	NA
AT1G08070	4.98749	-0.250758	0.561959	-0.446222	0.655437	NA
AT1G08073	0	NA	NA	NA	NA	NA
AT1G08077	0	NA	NA	NA	NA	NA
AT1G08080	0	NA	NA	NA	NA	NA
AT1G08087	0	NA	NA	NA	NA	NA
AT1G08090	0.0583619	0.475123	3.81693	0.124478	0.900937	NA
AT1G08093	0	NA	NA	NA	NA	NA
AT1G08097	0	NA	NA	NA	NA	NA
AT1G08100	0	NA	NA	NA	NA	NA
AT1G08103	0.144977	1.19647	3.2047	0.373349	0.708889	NA
AT1G08105	0	NA	NA	NA	NA	NA
AT1G08107	0	NA	NA	NA	NA	NA
AT1G08110	34.4437	-0.421701	0.223696	-1.88515	0.0594097	NA
AT1G08113	0.911177	1.91809	1.36528	1.40491	0.160047	NA
AT1G08115	20.6687	0.52903	0.282356	1.87363	0.0609818	NA
AT1G08117	0.273738	0.602865	2.41891	0.24923	0.803183	NA
AT1G08120	0.148342	1.19647	3.17859	0.376415	0.706608	NA
AT1G08123	0.438294	3.34391	3.48501	0.959513	0.337301	NA
AT1G08125	14.3526	-0.28892	0.352727	-0.819103	0.412728	NA
AT1G08127	0	NA	NA	NA	NA	NA
AT1G08130	14.2165	-0.658168	0.355352	-1.85216	0.0640029	NA
AT1G08133	0	NA	NA	NA	NA	NA
AT1G08135	0.186421	-0.370808	2.98378	-0.124275	0.901098	NA
AT1G08137	0	NA	NA	NA	NA	NA
AT1G08140	2.24075	-1.14146	0.935692	-1.21991	0.2225	NA
AT1G08143	0	NA	NA	NA	NA	NA
AT1G08147	0	NA	NA	NA	NA	NA
AT1G08150	1.61846	0.740412	1.08734	0.680937	0.495911	NA
AT1G08153	0	NA	NA	NA	NA	NA
AT1G08160	0	NA	NA	NA	NA	NA
AT1G08165	16.3764	-0.117544	0.319867	-0.367477	0.713263	NA
AT1G08170	980.998	0.165458	0.0806547	2.05143	0.040225	0.258503
AT1G08173	0	NA	NA	NA	NA	NA
AT1G08177	0	NA	NA	NA	NA	NA
AT1G08180	18.0697	-0.0445541	0.291733	-0.152722	0.878617	NA
AT1G08183	0	NA	NA	NA	NA	NA
AT1G08190	22.4824	-0.272662	0.279918	-0.974076	0.330019	NA
AT1G08193	0	NA	NA	NA	NA	NA
AT1G08200	67.6062	0.440861	0.180728	2.43936	0.0147133	0.154636
AT1G08207	0	NA	NA	NA	NA	NA
AT1G08210	29.9384	-0.222687	0.239446	-0.930007	0.352368	NA
AT1G08213	0.197931	0.528849	2.62515	0.201455	0.840343	NA
AT1G08217	0	NA	NA	NA	NA	NA
AT1G08220	6.00001	-0.331165	0.562488	-0.58875	0.556029	NA
AT1G08223	0	NA	NA	NA	NA	NA
AT1G08227	0	NA	NA	NA	NA	NA
AT1G08230	21.3478	-0.665262	0.288688	-2.30443	0.0211983	NA
AT1G08237	0	NA	NA	NA	NA	NA
AT1G08240	0	NA	NA	NA	NA	NA
AT1G08247	0	NA	NA	NA	NA	NA
AT1G08250	3.89372	1.21142	0.653932	1.85252	0.0639512	NA
AT1G08253	0	NA	NA	NA	NA	NA
AT1G08257	0	NA	NA	NA	NA	NA
AT1G08260	0.181878	-1.15599	2.61854	-0.441462	0.658878	NA
AT1G08263	0	NA	NA	NA	NA	NA
AT1G08267	0	NA	NA	NA	NA	NA
AT1G08270	2.6037	-1.22296	0.977244	-1.25144	0.210775	NA
AT1G08273	0	NA	NA	NA	NA	NA
AT1G08277	0	NA	NA	NA	NA	NA
AT1G08280	0.421331	0.475136	2.16276	0.21969	0.826113	NA
AT1G08283	0	NA	NA	NA	NA	NA
AT1G08290	0	NA	NA	NA	NA	NA
AT1G08293	0	NA	NA	NA	NA	NA
AT1G08297	0	NA	NA	NA	NA	NA
AT1G08300	2.21744	-0.710965	0.855538	-0.831015	0.405965	NA
AT1G08307	0	NA	NA	NA	NA	NA
AT1G08310	0.153616	-0.885343	3.1244	-0.283364	0.776898	NA
AT1G08313	0	NA	NA	NA	NA	NA
AT1G08315	11.9767	-0.138848	0.380877	-0.364547	0.715449	NA
AT1G08317	0	NA	NA	NA	NA	NA
AT1G08320	8.41505	-0.247964	0.457264	-0.542277	0.587628	NA
AT1G08323	0	NA	NA	NA	NA	NA
AT1G08327	0	NA	NA	NA	NA	NA
AT1G08333	0	NA	NA	NA	NA	NA
AT1G08340	6.5603	0.587572	0.480093	1.22387	0.221001	NA
AT1G08347	0.278023	-0.311555	2.23416	-0.139451	0.889094	NA
AT1G08350	0.10659	0.475121	3.58197	0.132642	0.894476	NA
AT1G08353	0.674264	0.582689	1.69507	0.343755	0.73103	NA
AT1G08357	0	NA	NA	NA	NA	NA
AT1G08360	58.0745	0.0567119	0.183966	0.308273	0.757874	0.923937
AT1G08363	0	NA	NA	NA	NA	NA
AT1G08367	0	NA	NA	NA	NA	NA
AT1G08370	58.7067	-0.0269725	0.186542	-0.144592	0.885033	0.958758
AT1G08377	0	NA	NA	NA	NA	NA
AT1G08380	0.521178	3.12216	3.66366	0.852196	0.394105	NA
AT1G08383	0	NA	NA	NA	NA	NA
AT1G08387	0	NA	NA	NA	NA	NA
AT1G08390	8.37453	0.0414608	0.467896	0.0886111	0.929391	NA
AT1G08393	0	NA	NA	NA	NA	NA
AT1G08397	0	NA	NA	NA	NA	NA
AT1G08400	5.37098	0.31403	0.524578	0.598633	0.549418	NA
AT1G08403	0	NA	NA	NA	NA	NA
AT1G08410	39.1432	-0.125762	0.234398	-0.536531	0.591591	NA
AT1G08413	0	NA	NA	NA	NA	NA
AT1G08417	0.105639	0	3.81693	0	1	NA
AT1G08420	29.6635	-0.096561	0.234029	-0.412603	0.679898	NA
AT1G08427	0	NA	NA	NA	NA	NA
AT1G08430	0	NA	NA	NA	NA	NA
AT1G08433	0	NA	NA	NA	NA	NA
AT1G08437	0	NA	NA	NA	NA	NA
AT1G08440	0	NA	NA	NA	NA	NA
AT1G08443	1.37946	0.991842	1.05648	0.938815	0.347826	NA
AT1G08447	0	NA	NA	NA	NA	NA
AT1G08450	7.88437	-1.15821	0.515877	-2.24513	0.0247601	NA
AT1G08453	0	NA	NA	NA	NA	NA
AT1G08457	0.105639	0	3.81693	0	1	NA
AT1G08460	34.7507	-0.0668042	0.22711	-0.294149	0.768644	NA
AT1G08463	0	NA	NA	NA	NA	NA
AT1G08465	16.0198	0.20164	0.327719	0.615285	0.538367	NA
AT1G08470	1.13573	-1.12803	1.32621	-0.850571	0.395007	NA
AT1G08473	0	NA	NA	NA	NA	NA
AT1G08477	0.545217	-1.30136	1.79314	-0.725744	0.467996	NA
AT1G08480	52.7477	-0.194203	0.188969	-1.02769	0.304094	0.652222
AT1G08483	0	NA	NA	NA	NA	NA
AT1G08487	0	NA	NA	NA	NA	NA
AT1G08490	26.5701	-0.321166	0.250208	-1.2836	0.199282	NA
AT1G08493	0	NA	NA	NA	NA	NA
AT1G08497	0	NA	NA	NA	NA	NA
AT1G08500	0.26964	0.475131	2.65271	0.179112	0.85785	NA
AT1G08503	0	NA	NA	NA	NA	NA
AT1G08507	21.4818	0.435443	0.289331	1.505	0.132324	NA
AT1G08510	20.7083	-0.0460429	0.283273	-0.162539	0.870881	NA
AT1G08513	0	NA	NA	NA	NA	NA
AT1G08517	0	NA	NA	NA	NA	NA
AT1G08520	9.49695	-0.0690548	0.410974	-0.168027	0.866562	NA
AT1G08523	0	NA	NA	NA	NA	NA
AT1G08530	5.07172	-0.318893	0.603671	-0.528257	0.597321	NA
AT1G08533	0	NA	NA	NA	NA	NA
AT1G08537	0	NA	NA	NA	NA	NA
AT1G08540	3.39549	-0.95269	0.735352	-1.29556	0.195128	NA
AT1G08543	0	NA	NA	NA	NA	NA
AT1G08547	0	NA	NA	NA	NA	NA
AT1G08550	17.9734	0.0268848	0.308178	0.0872381	0.930482	NA
AT1G08553	0	NA	NA	NA	NA	NA
AT1G08557	0	NA	NA	NA	NA	NA
AT1G08560	0.261917	0	2.40949	0	1	NA
AT1G08563	0	NA	NA	NA	NA	NA
AT1G08567	0	NA	NA	NA	NA	NA
AT1G08570	745.78	0.0255226	0.0805233	0.31696	0.751274	0.920363
AT1G08573	0	NA	NA	NA	NA	NA
AT1G08577	0	NA	NA	NA	NA	NA
AT1G08580	17.7009	0.0621698	0.318543	0.195169	0.845261	NA
AT1G08583	0	NA	NA	NA	NA	NA
AT1G08587	0	NA	NA	NA	NA	NA
AT1G08590	0.379855	2.61373	2.21558	1.1797	0.238119	NA
AT1G08592	1.2499	-0.829213	1.16492	-0.711821	0.476576	NA
AT1G08600	24.2513	-0.542928	0.283571	-1.91461	0.0555425	NA
AT1G08603	0	NA	NA	NA	NA	NA
AT1G08607	0	NA	NA	NA	NA	NA
AT1G08610	7.19619	0.727379	0.47191	1.54135	0.123232	NA
AT1G08613	0	NA	NA	NA	NA	NA
AT1G08620	18.5924	-0.192889	0.317978	-0.606612	0.544108	NA
AT1G08623	0	NA	NA	NA	NA	NA
AT1G08627	0	NA	NA	NA	NA	NA
AT1G08630	3.53692	-0.847431	0.750737	-1.1288	0.258983	NA
AT1G08633	0	NA	NA	NA	NA	NA
AT1G08637	0	NA	NA	NA	NA	NA
AT1G08640	25.0777	-0.254102	0.266314	-0.954144	0.340011	NA
AT1G08643	13.057	0.960355	0.353893	2.71369	0.00665386	NA
AT1G08645	0.209092	0	3.15875	0	1	NA
AT1G08647	0	NA	NA	NA	NA	NA
AT1G08650	30.472	0.418372	0.263231	1.58937	0.111976	NA
AT1G08653	0	NA	NA	NA	NA	NA
AT1G08657	0	NA	NA	NA	NA	NA
AT1G08660	1.7535	0.123627	0.994273	0.124339	0.901047	NA
AT1G08663	0	NA	NA	NA	NA	NA
AT1G08667	0	NA	NA	NA	NA	NA
AT1G08670	0	NA	NA	NA	NA	NA
AT1G08673	0	NA	NA	NA	NA	NA
AT1G08677	0	NA	NA	NA	NA	NA
AT1G08680	22.4983	0.051769	0.270793	0.191176	0.848388	NA
AT1G08683	0	NA	NA	NA	NA	NA
AT1G08695	0	NA	NA	NA	NA	NA
AT1G08697	0	NA	NA	NA	NA	NA
AT1G08700	35.127	0.265725	0.2247	1.18258	0.236976	NA
AT1G08703	0	NA	NA	NA	NA	NA
AT1G08707	0.0368922	0.475123	3.81693	0.124478	0.900937	NA
AT1G08710	11.4904	0.0528169	0.382289	0.13816	0.890114	NA
AT1G08713	0	NA	NA	NA	NA	NA
AT1G08717	0	NA	NA	NA	NA	NA
AT1G08720	12.3641	-0.424472	0.380086	-1.11678	0.264089	NA
AT1G08723	0	NA	NA	NA	NA	NA
AT1G08727	0.0583619	0.475123	3.81693	0.124478	0.900937	NA
AT1G08730	0.130256	1.91779	3.71899	0.515674	0.606082	NA
AT1G08733	0	NA	NA	NA	NA	NA
AT1G08735	0	NA	NA	NA	NA	NA
AT1G08737	0	NA	NA	NA	NA	NA
AT1G08740	0	NA	NA	NA	NA	NA
AT1G08743	0	NA	NA	NA	NA	NA
AT1G08747	0	NA	NA	NA	NA	NA
AT1G08750	9.26841	-0.203171	0.436754	-0.465184	0.6418	NA
AT1G08753	0	NA	NA	NA	NA	NA
AT1G08757	0	NA	NA	NA	NA	NA
AT1G08760	8.51364	-0.0839174	0.455632	-0.184178	0.853874	NA
AT1G08763	0	NA	NA	NA	NA	NA
AT1G08767	0	NA	NA	NA	NA	NA
AT1G08770	9.57128	0.396083	0.423915	0.934345	0.350126	NA
AT1G08773	0	NA	NA	NA	NA	NA
AT1G08777	0	NA	NA	NA	NA	NA
AT1G08780	37.0763	0.122478	0.216268	0.566324	0.571174	NA
AT1G08787	0	NA	NA	NA	NA	NA
AT1G08790	0	NA	NA	NA	NA	NA
AT1G08797	0	NA	NA	NA	NA	NA
AT1G08800	6.36834	-0.413997	0.519228	-0.797332	0.425258	NA
AT1G08803	0.108084	1.91779	3.81693	0.502442	0.615356	NA
AT1G08807	0	NA	NA	NA	NA	NA
AT1G08810	0.510347	1.19648	1.98699	0.602159	0.547068	NA
AT1G08817	0	NA	NA	NA	NA	NA
AT1G08820	20.121	0.124775	0.310325	0.402079	0.687626	NA
AT1G08823	0	NA	NA	NA	NA	NA
AT1G08827	0	NA	NA	NA	NA	NA
AT1G08830	12.4263	0.521204	0.37585	1.38673	0.165523	NA
AT1G08833	0	NA	NA	NA	NA	NA
AT1G08840	4.16727	-1.2429	0.695992	-1.7858	0.074132	NA
AT1G08843	0	NA	NA	NA	NA	NA
AT1G08845	14.3085	-0.237001	0.353804	-0.669867	0.502942	NA
AT1G08847	0	NA	NA	NA	NA	NA
AT1G08853	0	NA	NA	NA	NA	NA
AT1G08857	0	NA	NA	NA	NA	NA
AT1G08860	1.33235	-0.845907	1.10648	-0.764504	0.444567	NA
AT1G08863	0	NA	NA	NA	NA	NA
AT1G08867	0	NA	NA	NA	NA	NA
AT1G08870	0	NA	NA	NA	NA	NA
AT1G08877	0	NA	NA	NA	NA	NA
AT1G08880	46.7509	0.0509032	0.195797	0.259979	0.79488	0.935077
AT1G08883	0	NA	NA	NA	NA	NA
AT1G08887	0	NA	NA	NA	NA	NA
AT1G08890	0.144977	1.19647	3.2047	0.373349	0.708889	NA
AT1G08893	0	NA	NA	NA	NA	NA
AT1G08897	0	NA	NA	NA	NA	NA
AT1G08900	0.242936	2.69256	2.67954	1.00486	0.314965	NA
AT1G08903	0	NA	NA	NA	NA	NA
AT1G08907	0	NA	NA	NA	NA	NA
AT1G08910	43.0206	-0.282327	0.203153	-1.38972	0.164613	0.505178
AT1G08913	0	NA	NA	NA	NA	NA
AT1G08920	0.625627	1.1566	1.56793	0.73766	0.460721	NA
AT1G08923	0	NA	NA	NA	NA	NA
AT1G08927	0	NA	NA	NA	NA	NA
AT1G08930	0.228866	2.617	2.72789	0.959347	0.337384	NA
AT1G08933	0	NA	NA	NA	NA	NA
AT1G08937	5.75547	1.62864	0.54858	2.96883	0.00298937	NA
AT1G08940	1.09965	0.143055	1.28646	0.1112	0.911458	NA
AT1G08947	0	NA	NA	NA	NA	NA
AT1G08950	0	NA	NA	NA	NA	NA
AT1G08953	0	NA	NA	NA	NA	NA
AT1G08960	0.139579	-0.772264	2.88948	-0.267267	0.789264	NA
AT1G08963	0	NA	NA	NA	NA	NA
AT1G08967	0	NA	NA	NA	NA	NA
AT1G08970	53.1256	0.103951	0.186791	0.55651	0.577862	0.82768
AT1G08973	0.321867	-0.199146	2.15469	-0.0924248	0.926361	NA
AT1G08977	0	NA	NA	NA	NA	NA
AT1G08980	0.555795	-0.863451	1.60093	-0.539343	0.58965	NA
AT1G08983	0	NA	NA	NA	NA	NA
AT1G08985	0	NA	NA	NA	NA	NA
AT1G08987	0	NA	NA	NA	NA	NA
AT1G08990	0	NA	NA	NA	NA	NA
AT1G08993	0	NA	NA	NA	NA	NA
AT1G08997	0	NA	NA	NA	NA	NA
AT1G09000	0.411223	0.0515694	1.95567	0.0263692	0.978963	NA
AT1G09003	0	NA	NA	NA	NA	NA
AT1G09007	0	NA	NA	NA	NA	NA
AT1G09010	27.3757	0.206431	0.251327	0.821364	0.411439	NA
AT1G09013	0	NA	NA	NA	NA	NA
AT1G09017	0	NA	NA	NA	NA	NA
AT1G09020	6.64668	0.347709	0.514599	0.675689	0.499238	NA
AT1G09023	0.240739	1.19648	2.48654	0.481183	0.630387	NA
AT1G09027	233.869	-0.238446	0.148939	-1.60097	0.109384	0.427391
AT1G09030	0	NA	NA	NA	NA	NA
AT1G09033	0	NA	NA	NA	NA	NA
AT1G09037	0	NA	NA	NA	NA	NA
AT1G09040	0.502345	-0.551435	3.74771	-0.147139	0.883022	NA
AT1G09043	0	NA	NA	NA	NA	NA
AT1G09047	0	NA	NA	NA	NA	NA
AT1G09050	0.205373	-1.31121	2.80191	-0.46797	0.639806	NA
AT1G09053	0.351021	3.26721	2.15414	1.51671	0.129339	NA
AT1G09057	0	NA	NA	NA	NA	NA
AT1G09060	18.4939	0.20316	0.297414	0.683088	0.494551	NA
AT1G09063	0	NA	NA	NA	NA	NA
AT1G09067	0	NA	NA	NA	NA	NA
AT1G09070	371.541	0.286565	0.107112	2.67538	0.00746454	0.10394
AT1G09073	0	NA	NA	NA	NA	NA
AT1G09077	0	NA	NA	NA	NA	NA
AT1G09080	0	NA	NA	NA	NA	NA
AT1G09083	1.3139	2.81519	1.19325	2.35926	0.0183112	NA
AT1G09087	5.86422	0.433515	0.524311	0.826828	0.408334	NA
AT1G09090	0	NA	NA	NA	NA	NA
AT1G09097	0	NA	NA	NA	NA	NA
AT1G09100	19.5696	-0.145302	0.317986	-0.456943	0.647712	NA
AT1G09103	0	NA	NA	NA	NA	NA
AT1G09107	0	NA	NA	NA	NA	NA
AT1G09110	0	NA	NA	NA	NA	NA
AT1G09113	0	NA	NA	NA	NA	NA
AT1G09117	0	NA	NA	NA	NA	NA
AT1G09123	0	NA	NA	NA	NA	NA
AT1G09127	0	NA	NA	NA	NA	NA
AT1G09130	88.3294	-0.00477982	0.14763	-0.0323771	0.974171	0.991953
AT1G09133	0	NA	NA	NA	NA	NA
AT1G09137	0	NA	NA	NA	NA	NA
AT1G09140	91.477	-0.800449	0.151883	-5.27017	1.36295e-07	2.51465e-05
AT1G09143	0	NA	NA	NA	NA	NA
AT1G09147	0	NA	NA	NA	NA	NA
AT1G09150	26.2192	0.203773	0.256432	0.794646	0.426819	NA
AT1G09153	0	NA	NA	NA	NA	NA
AT1G09155	2.47009	0.690011	0.765995	0.900804	0.367693	NA
AT1G09157	0	NA	NA	NA	NA	NA
AT1G09160	0.277631	0.52357	2.2288	0.234912	0.814277	NA
AT1G09163	0	NA	NA	NA	NA	NA
AT1G09167	0	NA	NA	NA	NA	NA
AT1G09170	0.0952541	-0.186069	3.72183	-0.0499939	0.960127	NA
AT1G09173	0	NA	NA	NA	NA	NA
AT1G09176	0	NA	NA	NA	NA	NA
AT1G09177	0	NA	NA	NA	NA	NA
AT1G09180	0.0583619	0.475123	3.81693	0.124478	0.900937	NA
AT1G09183	0	NA	NA	NA	NA	NA
AT1G09187	0	NA	NA	NA	NA	NA
AT1G09190	2.0106	0.663662	0.910308	0.729052	0.46597	NA
AT1G09193	0	NA	NA	NA	NA	NA
AT1G09195	1.69732	-0.305859	1.02722	-0.297754	0.765891	NA
AT1G09197	0.166446	1.19647	3.05168	0.392071	0.695006	NA
AT1G09200	2.37586	1.36708	0.888974	1.53782	0.124092	NA
AT1G09207	0.798557	-1.69299	1.49993	-1.12871	0.25902	NA
AT1G09210	1.1347	-1.3462	1.36582	-0.985632	0.324314	NA
AT1G09217	0	NA	NA	NA	NA	NA
AT1G09220	1.48046	1.14983	1.13051	1.01708	0.309113	NA
AT1G09223	0.105639	0	3.81693	0	1	NA
AT1G09227	0	NA	NA	NA	NA	NA
AT1G09230	10.6676	0.209697	0.386521	0.542526	0.587456	NA
AT1G09233	0	NA	NA	NA	NA	NA
AT1G09237	0	NA	NA	NA	NA	NA
AT1G09240	0	NA	NA	NA	NA	NA
AT1G09243	0	NA	NA	NA	NA	NA
AT1G09245	0	NA	NA	NA	NA	NA
AT1G09247	0	NA	NA	NA	NA	NA
AT1G09250	6.74155	0.119947	0.50607	0.237017	0.812643	NA
AT1G09253	0.55211	-0.15786	1.81887	-0.0867903	0.930838	NA
AT1G09257	0.207558	-1.32377	2.81545	-0.470181	0.638225	NA
AT1G09260	0.0696974	0	3.81693	0	1	NA
AT1G09263	0	NA	NA	NA	NA	NA
AT1G09267	0	NA	NA	NA	NA	NA
AT1G09270	55.2621	0.0862351	0.182835	0.471656	0.637173	0.861624
AT1G09273	0	NA	NA	NA	NA	NA
AT1G09277	0	NA	NA	NA	NA	NA
AT1G09280	11.1424	-0.516492	0.403935	-1.27865	0.20102	NA
AT1G09283	0	NA	NA	NA	NA	NA
AT1G09287	0.491903	-2.22793	1.76706	-1.26082	0.207375	NA
AT1G09290	22.1347	0.267621	0.27345	0.978683	0.327737	NA
AT1G09293	0	NA	NA	NA	NA	NA
AT1G09297	0.0898467	-0.185804	3.80492	-0.0488326	0.961053	NA
AT1G09300	10.4483	-0.373149	0.405477	-0.920272	0.357431	NA
AT1G09303	0	NA	NA	NA	NA	NA
AT1G09307	0	NA	NA	NA	NA	NA
AT1G09310	0.122652	0.475124	3.40306	0.139617	0.888963	NA
AT1G09313	0	NA	NA	NA	NA	NA
AT1G09317	0	NA	NA	NA	NA	NA
AT1G09320	18.0683	0.330784	0.331361	0.998259	0.318154	NA
AT1G09323	0	NA	NA	NA	NA	NA
AT1G09327	0	NA	NA	NA	NA	NA
AT1G09330	12.6374	0.139958	0.377298	0.370949	0.710676	NA
AT1G09333	0	NA	NA	NA	NA	NA
AT1G09337	0	NA	NA	NA	NA	NA
AT1G09340	0.712701	0.436423	1.78571	0.244398	0.806923	NA
AT1G09343	0	NA	NA	NA	NA	NA
AT1G09350	0	NA	NA	NA	NA	NA
AT1G09353	0	NA	NA	NA	NA	NA
AT1G09357	0	NA	NA	NA	NA	NA
AT1G09360	0	NA	NA	NA	NA	NA
AT1G09363	0.0529545	0.475123	3.81693	0.124478	0.900937	NA
AT1G09367	0	NA	NA	NA	NA	NA
AT1G09370	0	NA	NA	NA	NA	NA
AT1G09373	0	NA	NA	NA	NA	NA
AT1G09377	0	NA	NA	NA	NA	NA
AT1G09380	0.457499	-1.31444	1.94932	-0.674308	0.500115	NA
AT1G09383	0.105639	0	3.81693	0	1	NA
AT1G09387	0	NA	NA	NA	NA	NA
AT1G09390	0.340562	1.19648	2.1435	0.558192	0.576713	NA
AT1G09393	0	NA	NA	NA	NA	NA
AT1G09397	0	NA	NA	NA	NA	NA
AT1G09400	0.128059	0.475125	3.35035	0.141814	0.887227	NA
AT1G09407	0	NA	NA	NA	NA	NA
AT1G09410	0.172394	0.616711	3.04393	0.202604	0.839445	NA
AT1G09415	1.27848	0.108933	1.04541	0.104201	0.91701	NA
AT1G09417	0.105639	0	3.81693	0	1	NA
AT1G09420	13.9275	0.297406	0.352889	0.842775	0.399355	NA
AT1G09421	0	NA	NA	NA	NA	NA
AT1G09423	0	NA	NA	NA	NA	NA
AT1G09427	0.285064	0.410289	2.22274	0.184587	0.853553	NA
AT1G09430	79.8952	0.121091	0.153877	0.786932	0.431322	0.735302
AT1G09433	0.0865805	0	3.81693	0	1	NA
AT1G09437	0.710582	0.680596	1.52402	0.446579	0.655179	NA
AT1G09440	0	NA	NA	NA	NA	NA
AT1G09443	0.194665	1.91781	2.88955	0.663704	0.50688	NA
AT1G09447	0.183211	1.19648	2.95094	0.405456	0.685142	NA
AT1G09450	0.156322	-0.190651	2.83187	-0.0673234	0.946324	NA
AT1G09453	0.0865805	0	3.81693	0	1	NA
AT1G09457	0	NA	NA	NA	NA	NA
AT1G09460	0	NA	NA	NA	NA	NA
AT1G09463	0	NA	NA	NA	NA	NA
AT1G09467	0.390703	0.423648	1.97493	0.214513	0.830147	NA
AT1G09470	0	NA	NA	NA	NA	NA
AT1G09477	0.0368922	0.475123	3.81693	0.124478	0.900937	NA
AT1G09480	0.354869	-0.251838	2.06966	-0.12168	0.903152	NA
AT1G09483	0	NA	NA	NA	NA	NA
AT1G09486	0.809629	0.576169	1.42655	0.40389	0.686294	NA
AT1G09487	0.212229	0.475133	2.58003	0.184158	0.85389	NA
AT1G09490	3.63138	-0.0254392	0.673238	-0.0377862	0.969858	NA
AT1G09493	0	NA	NA	NA	NA	NA
AT1G09497	0	NA	NA	NA	NA	NA
AT1G09500	26.7829	0.124154	0.260113	0.47731	0.633142	NA
AT1G09503	0.265098	-0.15545	2.38341	-0.0652217	0.947998	NA
AT1G09507	0.451998	1.10736	2.03638	0.543789	0.586587	NA
AT1G09510	0.0529545	0.475123	3.81693	0.124478	0.900937	NA
AT1G09513	0.0583619	0.475123	3.81693	0.124478	0.900937	NA
AT1G09517	0	NA	NA	NA	NA	NA
AT1G09520	42.1224	0.213486	0.212991	1.00232	0.316188	NA
AT1G09523	0	NA	NA	NA	NA	NA
AT1G09527	0	NA	NA	NA	NA	NA
AT1G09530	5.85911	0.100711	0.540825	0.186218	0.852274	NA
AT1G09533	29.2178	0.355959	0.279544	1.27336	0.202892	NA
AT1G09537	0	NA	NA	NA	NA	NA
AT1G09540	0	NA	NA	NA	NA	NA
AT1G09543	0	NA	NA	NA	NA	NA
AT1G09547	0	NA	NA	NA	NA	NA
AT1G09550	0	NA	NA	NA	NA	NA
AT1G09553	0	NA	NA	NA	NA	NA
AT1G09557	0	NA	NA	NA	NA	NA
AT1G09560	44.4889	0.137498	0.213577	0.643788	0.519713	0.790451
AT1G09563	0	NA	NA	NA	NA	NA
AT1G09567	0	NA	NA	NA	NA	NA
AT1G09570	33.3355	-0.12625	0.238474	-0.529407	0.596523	NA
AT1G09573	0	NA	NA	NA	NA	NA
AT1G09575	0	NA	NA	NA	NA	NA
AT1G09577	0	NA	NA	NA	NA	NA
AT1G09580	1.5006	0.0547156	1.07194	0.0510434	0.959291	NA
AT1G09583	0	NA	NA	NA	NA	NA
AT1G09587	0	NA	NA	NA	NA	NA
AT1G09590	18.2435	0.08298	0.31094	0.266868	0.789571	NA
AT1G09593	0	NA	NA	NA	NA	NA
AT1G09597	0	NA	NA	NA	NA	NA
AT1G09600	0.136356	-0.74206	3.25297	-0.228118	0.819555	NA
AT1G09603	0	NA	NA	NA	NA	NA
AT1G09607	0	NA	NA	NA	NA	NA
AT1G09610	0	NA	NA	NA	NA	NA
AT1G09613	0	NA	NA	NA	NA	NA
AT1G09617	0.0368922	0.475123	3.81693	0.124478	0.900937	NA
AT1G09620	64.0928	0.219301	0.181451	1.20859	0.22682	0.580723
AT1G09623	0	NA	NA	NA	NA	NA
AT1G09625	0	NA	NA	NA	NA	NA
AT1G09627	0.253729	1.19648	2.44781	0.488797	0.624985	NA
AT1G09630	0.399169	1.19648	2.0632	0.579918	0.56197	NA
AT1G09633	0.974013	-0.60136	1.26639	-0.474863	0.634885	NA
AT1G09637	0	NA	NA	NA	NA	NA
AT1G09640	81.0973	0.141569	0.174757	0.810089	0.417889	0.729946
AT1G09645	19.2477	-0.126829	0.300238	-0.422426	0.672714	NA
AT1G09647	0	NA	NA	NA	NA	NA
AT1G09650	2.49452	0.214383	0.787647	0.272182	0.785482	NA
AT1G09653	0	NA	NA	NA	NA	NA
AT1G09657	0.0497319	0.475123	3.81693	0.124478	0.900937	NA
AT1G09660	2.76769	-0.241819	0.799101	-0.302614	0.762184	NA
AT1G09663	0.0583619	0.475123	3.81693	0.124478	0.900937	NA
AT1G09665	0	NA	NA	NA	NA	NA
AT1G09667	0	NA	NA	NA	NA	NA
AT1G09673	0	NA	NA	NA	NA	NA
AT1G09677	0	NA	NA	NA	NA	NA
AT1G09680	6.65702	0.290014	0.541298	0.535776	0.592114	NA
AT1G09683	0	NA	NA	NA	NA	NA
AT1G09690	30.2638	-0.0210541	0.251194	-0.0838162	0.933203	NA
AT1G09693	0	NA	NA	NA	NA	NA
AT1G09697	0.128059	0.475125	3.35035	0.141814	0.887227	NA
AT1G09700	2.47318	-0.0642738	0.813453	-0.0790135	0.937022	NA
AT1G09703	0	NA	NA	NA	NA	NA
AT1G09710	5.28312	0.372815	0.581832	0.640761	0.521678	NA
AT1G09713	0	NA	NA	NA	NA	NA
AT1G09717	0	NA	NA	NA	NA	NA
AT1G09720	0	NA	NA	NA	NA	NA
AT1G09723	0	NA	NA	NA	NA	NA
AT1G09730	23.6293	-0.156504	0.265856	-0.588682	0.556075	NA
AT1G09733	0	NA	NA	NA	NA	NA
AT1G09737	0	NA	NA	NA	NA	NA
AT1G09740	21.3752	-0.29421	0.306303	-0.960519	0.336794	NA
AT1G09743	0	NA	NA	NA	NA	NA
AT1G09747	0	NA	NA	NA	NA	NA
AT1G09750	0.161039	1.19647	3.08739	0.387535	0.69836	NA
AT1G09753	0	NA	NA	NA	NA	NA
AT1G09757	0	NA	NA	NA	NA	NA
AT1G09760	44.4528	0.155261	0.199503	0.778239	0.436428	0.739626
AT1G09763	0	NA	NA	NA	NA	NA
AT1G09767	0	NA	NA	NA	NA	NA
AT1G09770	98.5785	-0.348923	0.15658	-2.2284	0.0258536	0.206695
AT1G09773	0	NA	NA	NA	NA	NA
AT1G09777	0	NA	NA	NA	NA	NA
AT1G09780	0.108094	-0.339122	3.56561	-0.0951091	0.924228	NA
AT1G09783	0.616779	0.155353	1.44278	0.107676	0.914253	NA
AT1G09787	1.51183	-0.790048	1.13471	-0.696258	0.486267	NA
AT1G09790	0	NA	NA	NA	NA	NA
AT1G09793	0	NA	NA	NA	NA	NA
AT1G09794	13.9998	0.0140321	0.362265	0.0387344	0.969102	NA
AT1G09795	60.2159	0.00387865	0.176167	0.0220169	0.982434	0.99387
AT1G09797	0.105639	0	3.81693	0	1	NA
AT1G09800	2.92709	0.315935	0.815107	0.387599	0.698313	NA
[truncated: 35,337 more rows]

## Sheet: common nuclear encoded genes
|log2FC| > log2(1.5) & padj < 0.05 for both uba2a-1 and uba2a-3
Locus Identifier	Change	Gene Model Description	Gene Model Type	Primary Gene Symbol	log2FC 22 DAP vs 20 DAP (padj < 0.01) (Artur et al., 2024)	% of uridylated poly(A) tails in mRNAs with > 50 reads (Peter et al., 2024)
AT1G64795	DOWN	hypothetical protein;(source:Araport11)	protein_coding		NA	NA
AT2G18540	DOWN	RmlC-like cupins superfamily protein;(source:Araport11)	protein_coding		NA	NA
AT1G22600	DOWN	Late embryogenesis abundant protein (LEA) family protein;(source:Araport11)	protein_coding		NA	NA
AT1G78780	DOWN	pathogenesis-related family protein;(source:Araport11)	protein_coding		-0.68748	10.84
AT1G53780	DOWN	26S proteasome regulatory complex ATPase;(source:Araport11)	protein_coding		NA	NA
AT1G56660	DOWN	MAEBL domain protein;(source:Araport11)	protein_coding		NA	NA
AT4G27000	DOWN	RNA-binding (RRM/RBD/RNP motifs) family protein;(source:Araport11)	protein_coding	ATRBP45C	0.42271	NA
AT5G06750	DOWN	Protein phosphatase 2C family protein;(source:Araport11)	protein_coding	ARABIDOPSIS PP2C CLADE D 8 (APD8)	2.4279	NA
AT1G09140	DOWN	Encodes a serine-arginine rich RNA binding protein involved in regulation of splicing (including splicing of itself). Exists as 3 alternative spliced forms that are differentially expressed. AT1G09140.1 predominantly accumulates in the cytosol in light grown plants.Barta et al (2010) have proposed a nomenclature for Serine/Arginine-Rich Protein Splicing Factors (SR proteins): Plant Cell. 2010, 22…	protein_coding	SERINE/ARGININE-RICH PROTEIN SPLICING FACTOR 30 (SR30)	-1.0095	NA
AT5G07105	UP	None;(source:Araport11)	small_nucleolar_rna		NA	NA
AT1G26400	UP	FAD-binding Berberine family protein;(source:Araport11)	protein_coding	ATBBE5	-1.7094	NA
AT4G10250	UP	Columbia endomembrane-localized small heat shock protein	protein_coding	ATHSP22.0	-3.1212	20.04
AT2G29500	UP	HSP20-like chaperones superfamily protein.	protein_coding	HSP17.6B	-2.4069	16.25
AT5G45830	UP	Encodes DOG1 (DELAY OF GERMINATION 1). A quantitative trait locus involved in the control of seed dormancy. Belongs to a novel plant-specific gene family whose members include: DOG1-like 1-4 (DOGL1-4, At4g18660, At4g18680, At4g18690, At4g18650 respectively) and DOG1. DOG1 expression is seed-specific.	protein_coding	DELAY OF GERMINATION 1 (DOG1)	-1.6216	23.52
AT5G59420	UP	OSBP(oxysterol binding protein)-related protein 3C;(source:Araport11)	protein_coding	OSBP(OXYSTEROL BINDING PROTEIN)-RELATED PROTEIN 3C (ORP3C)	0.33141	NA
